# Supplementary material for: Overexpression of DBT suppresses the aggressiveness of renal clear cell carcinoma and correlates with immune infiltration
Source: Front Immunol. 2023 Jun 13;14:1197011. doi: 10.3389/fimmu.2023.1197011 (PMC10293648; doi:10.3389/fimmu.2023.1197011)
Supplement: Supplementary file 1 [file DataSheet_1.zip › Table S1.xls]

Detailed results for co-expressed genes
gene	lowMean	highMean	logFC	pValue	fdr
SLC13A1	1300.568553	3472.474214	1.416821535	9.63E-14	2.14E-13
PTPN13	1818.03522	3705.615723	1.027333131	4.64E-42	6.09E-41
ABCA8	287.2553459	618.9943396	1.107592475	1.30E-15	3.15E-15
S100A7	4.638993711	1.296855346	-1.838794323	2.82E-05	4.19E-05
ADCY5	2879.538365	5959.930189	1.049457888	8.20E-28	3.47E-27
PHYHIPL	778.2327044	1837.423899	1.239410985	3.04E-22	9.71E-22
TNFRSF19	1372.881761	2894.102516	1.075908647	2.34E-31	1.22E-30
AMBP	118.2981132	1205.18805	3.348759305	8.95E-05	0.000128773
HCAR1	70.44150943	172.8716981	1.295203967	3.81E-08	6.61E-08
AC091551.1	2.322012579	5.75408805	1.30921151	5.10E-30	2.44E-29
LMO1	66.86792453	27.51949686	-1.280860246	0.001696453	0.002219366
OGDHL	3355.168553	7637.715094	1.18675586	1.98E-18	5.37E-18
ITGA6	9090.605031	20048.62453	1.141055039	1.35E-46	3.54E-45
SPON1	3360.638994	8016.294969	1.254200021	6.62E-10	1.25E-09
PRKAA2	2334.516981	5644.606289	1.273748874	2.95E-59	2.17E-56
PDZRN3	412.6125786	900.6012579	1.12610069	4.15E-22	1.32E-21
C19orf81	19.2591195	8.701257862	-1.146245868	6.63E-09	1.19E-08
ADAM7	181.4666667	19.91446541	-3.187815909	0.024477986	0.028894561
ENAM	250.490566	725.027673	1.533279791	4.23E-25	1.55E-24
PRSS3	96.16981132	19.33333333	-2.314493689	0.000251258	0.000349269
SNX29	4030.889308	8195.661006	1.023762146	4.96E-40	5.23E-39
ARHGAP5	3761.179874	7822.900629	1.056518336	2.87E-54	4.18E-52
PRKCG	12.58238994	3.017610063	-2.059927681	2.77E-06	4.35E-06
ZNF772	326.6427673	699.1534591	1.097895456	4.82E-42	6.29E-41
CNTN3	84.28805031	220.1849057	1.385315554	0.001362348	0.001797482
HCRT	1.522012579	0.705660377	-1.108934372	0.004204907	0.005324472
LY6D	6.347169811	2.09245283	-1.60091834	6.53E-09	1.18E-08
KRT23	19.09433962	71.53333333	1.905470645	0.009513288	0.01166145
VTCN1	62.83647799	510.9339623	3.023462612	0.000932774	0.001246224
KIT	1013.4	3015.673585	1.573276546	8.88E-17	2.24E-16
SLC15A2	163.4893082	386.3383648	1.24066866	3.87E-14	8.76E-14
INSYN1	196.0893082	429.1220126	1.129877034	3.96E-05	5.83E-05
ZNF804B	7.948427673	19.60754717	1.302667666	9.37E-09	1.67E-08
SULT2B1	65.35597484	28.62264151	-1.191162312	1.31E-09	2.44E-09
NRK	61.39874214	166.9698113	1.443306278	0.001308787	0.001729173
ASXL2	2364.820126	4765.166667	1.010796222	6.39E-50	3.13E-48
GJB6	44.24654088	19.08993711	-1.212752322	1.32E-05	2.00E-05
IQGAP2	1908.784906	4256.503145	1.157014157	2.49E-41	3.01E-40
ADH1B	763.4201258	1691.015094	1.147340412	0.002271139	0.002939859
ZDHHC23	377.6125786	811.5654088	1.103800552	3.24E-21	9.91E-21
CYFIP2	7838.483019	16066.49245	1.03540862	1.33E-35	9.33E-35
SLC9A4	12.06415094	76.80377358	2.670450812	0.024891755	0.029367296
FUT9	33.13333333	66.48867925	1.004825369	0.002220689	0.002876963
SPIRE1	2310.08805	4939.704403	1.09647687	1.47E-42	2.06E-41
CWH43	128.9006289	272.6113208	1.080586171	1.14E-08	2.03E-08
TRIM72	56.26792453	8.53081761	-2.721556826	0.012979432	0.015744305
MLNR	7.355974843	18.69496855	1.345661594	3.48E-18	9.37E-18
GABRG1	16.98490566	43.29937107	1.350092865	4.03E-10	7.68E-10
PTAR1	2878.451572	5918.013836	1.039820129	5.73E-50	2.84E-48
IYD	88.23899371	215.9320755	1.29108932	3.28E-11	6.57E-11
SAA1	6911.120755	1171.92327	-2.560041572	5.11E-07	8.36E-07
OR2H2	1.752201258	0.793081761	-1.143626982	0.000165664	0.000233795
CYP4F8	1.587421384	0.698113208	-1.185152234	0.001490118	0.001958708
RNF152	3380.237736	7690.051572	1.185868557	2.57E-31	1.34E-30
CALCRL	5080.996226	10209.37107	1.006710696	2.56E-24	9.07E-24
VPS13D	2651.598742	5540.991195	1.063281601	2.02E-56	5.79E-54
DIRAS2	1229.101887	2730.633333	1.15163109	6.09E-24	2.12E-23
GOLGA6L2	30.51320755	9.647169811	-1.661256178	6.49E-08	1.11E-07
APCDD1L	513.0955975	143.5106918	-1.838069422	0.001615208	0.002117735
UTP14C	1401.763522	2826.928302	1.011992306	2.73E-58	1.46E-55
CAPN14	49.77232704	101.009434	1.021074297	3.43E-07	5.67E-07
IL12RB2	161.8402516	424.3981132	1.390847775	0.002825504	0.003631014
FMO5	328.1861635	657.4503145	1.002367454	6.59E-17	1.67E-16
SYT16	47.89559748	118.5792453	1.307886564	0.000231524	0.000322677
ELAVL2	50.8754717	127.0534591	1.320393484	6.95E-13	1.49E-12
CNGA1	69.73207547	156.7320755	1.168406133	2.47E-11	4.96E-11
BMP5	54.62389937	110.3779874	1.014848275	6.54E-07	1.06E-06
CPNE6	4.954716981	10.31320755	1.057618544	5.38E-06	8.32E-06
FAM47E-STBD1	2.771069182	7.310691824	1.399565208	1.25E-26	4.96E-26
VGF	58.73207547	16.2509434	-1.853625149	4.52E-07	7.42E-07
CUBN	15694.55975	40593.3522	1.370978923	4.56E-24	1.60E-23
ADGRG2	437.245283	1039.838365	1.249844564	0.000602754	0.000817163
DENND4C	2518.644025	5226.355346	1.053157987	9.87E-53	9.31E-51
UGT2A1	2.735849057	22.89622642	3.065049303	0.004283199	0.005421833
TIMP3	694.8591195	1665.567296	1.261221235	1.37E-30	6.79E-30
ASTN1	40.28805031	87.95408805	1.126398645	5.35E-06	8.27E-06
PLCL1	789.8238994	1784.154717	1.175637799	2.39E-28	1.05E-27
KDR	10631.78994	22861.33396	1.104525082	3.05E-26	1.19E-25
CLCN5	3143.427673	7522.785535	1.258928393	5.00E-36	3.62E-35
TMEM35A	29.99622642	71.42830189	1.251714805	6.73E-10	1.27E-09
STK32A	161.6578616	351.991195	1.122595671	0.002153429	0.002791696
KCNJ15	5647.216352	11737.67862	1.055535303	9.83E-23	3.23E-22
IGFL2	38.18490566	14.85283019	-1.362264598	0.001678844	0.002197258
GRM1	20.4	51.66037736	1.34048903	3.07E-11	6.14E-11
MFAP3	1215.075472	2537.451572	1.062334362	7.27E-42	9.32E-41
SCD5	1384.904403	3597.655346	1.377270591	3.29E-12	6.87E-12
AMPH	42.02893082	85.15471698	1.018703691	5.12E-05	7.49E-05
LRP2	18522.27421	52240.07862	1.495895821	7.85E-30	3.71E-29
CCDC169-SOHLH2	1.301886792	3.34591195	1.361795478	3.73E-08	6.47E-08
BSN	79.98490566	167.2044025	1.063813161	6.81E-15	1.59E-14
GMNC	18.70943396	43.31698113	1.21116679	0.041094835	0.047420183
GIPC2	1833.898113	3845.396855	1.068219007	3.51E-29	1.60E-28
DUSP27	11.4754717	23.60566038	1.040579387	1.57E-10	3.04E-10
AQP4	157.4805031	336.8798742	1.097061015	1.39E-14	3.20E-14
SFXN2	595.5232704	1198.192453	1.008629863	2.18E-33	1.31E-32
APOOL	1292.042767	2806.335849	1.119033849	2.47E-65	7.64E-62
RIMS1	10.83899371	58.84591195	2.440711371	0.021369958	0.025392422
TBC1D14	1268.776101	3677.645912	1.535345081	3.54E-48	1.24E-46
MT3	1191.379874	594.1264151	-1.003791655	0.010325609	0.012620189
AIF1L	5141.56478	11069.84151	1.106355167	8.43E-21	2.52E-20
HECW2	2031.303145	4141.669811	1.027806983	7.96E-21	2.39E-20
VSTM2L	201.9169811	80.56037736	-1.3256199	0.003258127	0.0041662
AGMAT	1257.047799	2896.504403	1.204273349	1.34E-20	3.96E-20
OXCT1	1541.578616	4614.693082	1.581826234	4.11E-39	3.92E-38
SLC26A4	67.53459119	160.0371069	1.244707909	1.33E-17	3.47E-17
SLC12A1	318.9459119	954.0352201	1.58073074	6.78E-05	9.83E-05
PPP1R1A	2464.269182	868.5427673	-1.504491062	3.00E-06	4.70E-06
CLCNKB	656.1522013	2348.389937	1.839569573	0.008350955	0.010295407
SLC35G3	6.159748428	2.225157233	-1.468964148	0.001623818	0.002128303
EPB41L4A	1587.32327	3277.195597	1.045865808	7.04E-44	1.18E-42
MAPT	3599.383648	7489.169182	1.057055798	5.43E-17	1.38E-16
CDO1	40.64528302	115.3591195	1.504972219	0.000199385	0.000279598
RNF150	379.645283	897.0666667	1.240563122	4.27E-19	1.19E-18
ETNPPL	25.36100629	53.72767296	1.083053363	0.005127029	0.006440958
SEMA6D	415.2289308	906.209434	1.125937544	7.64E-22	2.40E-21
MT1A	138.4578616	61.8408805	-1.162814206	5.81E-06	8.96E-06
CFTR	361.7031447	1679.445912	2.215107287	0.003281355	0.004194168
MTRNR2L10	18.82515723	9.100628931	-1.048623758	2.86E-07	4.74E-07
PCK1	5604.8	13513.75723	1.269694045	1.11E-13	2.48E-13
TNNI3	25.33584906	5.695597484	-2.15326108	1.55E-06	2.47E-06
ACE2	3201.94717	7858.306289	1.295268896	1.32E-17	3.47E-17
GPAT3	706.4113208	1648.579245	1.222642869	2.47E-23	8.33E-23
KIAA1549	1061.158491	2140.544025	1.01233736	3.84E-40	4.08E-39
LBP	4545.137107	2044.981761	-1.152235839	0.000260328	0.000361357
UGT1A1	21.19622642	43.86666667	1.04931764	2.06E-06	3.25E-06
AC026464.1	1.217610063	4.53081761	1.895719229	8.18E-10	1.54E-09
ANGPTL3	424.1031447	892.6314465	1.073649452	0.000395562	0.00054274
CCL20	1873.12956	923.509434	-1.020252087	0.003557141	0.004531319
ACAA2	9613.142138	19816.63208	1.04363182	3.06E-34	1.94E-33
PABPC4L	398.2490566	889.1773585	1.158800269	2.26E-33	1.35E-32
CLDN16	60.51572327	165.4433962	1.450955768	0.000604349	0.000819181
CPS1	369.6704403	947.1691824	1.357382455	0.000327712	0.000451931
C1QL1	2805.524528	1175.61761	-1.254851651	1.59E-05	2.39E-05
TLX2	2.739622642	0.722012579	-1.923881312	0.001077435	0.001432443
FSTL4	50.57987421	106.1584906	1.069584408	3.75E-07	6.18E-07
KCTD8	3.037735849	6.196855346	1.028539868	4.34E-05	6.36E-05
NPNT	2214.991195	4619.777987	1.060522558	4.10E-18	1.10E-17
PCLO	564.9358491	1163.555346	1.042380878	5.15E-27	2.09E-26
C10orf90	10.50188679	4.813207547	-1.12557801	0.000253502	0.000352165
TMPRSS2	194.8427673	827.8641509	2.087083668	0.000266103	0.000368875
C1orf61	19.54716981	7.916981132	-1.30393742	0.001449383	0.001908245
CPEB4	3424.598742	7117.528302	1.055441366	1.87E-41	2.30E-40
C4orf19	361.4993711	762.9446541	1.077585267	7.49E-36	5.34E-35
CYP2A6	6.166037736	279.9220126	5.504537413	0.000876447	0.001173909
SLC26A7	311.9295597	1725.016352	2.467317858	0.035559846	0.041267245
KRBA2	29.11320755	64.54339623	1.148595696	4.98E-39	4.70E-38
ARHGEF38	109.4742138	234.7339623	1.100435502	3.82E-09	6.96E-09
SLN	140.3119497	58.66226415	-1.258133221	2.13E-05	3.19E-05
ZFYVE9	1205.875472	2491.572327	1.046975523	2.66E-58	1.46E-55
NLRP14	15.76981132	33.13207547	1.071063181	3.60E-23	1.20E-22
ZNF106	3329.861635	7250.185535	1.122555684	5.84E-55	1.17E-52
KRT16	25.86415094	9.457232704	-1.451463831	8.69E-09	1.56E-08
LRRTM3	1.343396226	3.36918239	1.326513649	4.95E-08	8.53E-08
EML5	22.44528302	59.98742138	1.41824773	1.98E-31	1.04E-30
AFF3	891.9773585	1875.249686	1.072003705	2.10E-24	7.48E-24
OR1L8	4.851572327	16.3	1.748347679	1.83E-11	3.71E-11
ZNF728	4.033962264	12.23710692	1.600993025	1.79E-09	3.31E-09
GLYATL1	2523.928302	5230.865409	1.051378722	1.59E-15	3.82E-15
PPM1L	1487.028931	3045.674214	1.034328914	1.04E-24	3.74E-24
MUC12	222.4515723	89.52138365	-1.313187056	1.20E-09	2.25E-09
PKHD1	2458.109434	5791.12956	1.236295628	6.81E-29	3.07E-28
KY	24.33584906	50.21320755	1.044983775	0.011761223	0.014312619
HLF	1274.646541	2814.995597	1.143035422	3.58E-32	1.97E-31
PCNX1	2633.406289	5467.27044	1.053890619	1.19E-53	1.38E-51
STXBP1	2204.627673	4733.030818	1.102229288	3.92E-26	1.52E-25
INPP5J	451.7647799	1102.239623	1.286794188	0.000246443	0.000342729
ERN2	12.16477987	4.986792453	-1.286526149	4.48E-06	6.95E-06
GRHL3	28.54591195	73.01949686	1.354997575	0.000256939	0.00035678
ANXA10	3.870440252	15.90062893	2.038514247	0.017491509	0.020961079
KLHL32	154.7610063	315.4798742	1.027505958	7.00E-29	3.15E-28
VWA3A	47.89685535	20.20943396	-1.244902025	0.001096951	0.001457388
ADH1A	2.522012579	117.7490566	5.54499622	0.001828975	0.002386278
PCCA	1717	3725.506289	1.117546459	7.50E-51	4.38E-49
KREMEN2	35.62012579	15.51194969	-1.199312582	5.53E-08	9.51E-08
ITGA2	2016.255346	4075.046541	1.015138178	1.14E-33	6.97E-33
PLPP3	12875.7761	27049.25975	1.070929718	2.09E-39	2.06E-38
CASR	79.4754717	265.1603774	1.738283632	1.69E-11	3.43E-11
GRAMD1C	733.6981132	1509.355346	1.040674018	7.36E-36	5.25E-35
SLC25A21	35.78616352	103.9654088	1.538629805	1.77E-22	5.70E-22
ASB11	4.929559748	11.8672956	1.267460488	4.29E-06	6.67E-06
CDK5R2	25.0490566	9.072327044	-1.465211716	0.001364549	0.001800232
C21orf62	180.2251572	438.1006289	1.281461878	1.59E-14	3.66E-14
NNT	3615.8	8516.337736	1.235918284	2.33E-47	6.96E-46
PLEKHA7	1673.313208	3537.856604	1.080168062	6.11E-40	6.37E-39
KCNJ1	124.6201258	575.445283	2.207141676	5.85E-05	8.52E-05
B3GNT10	52.45408805	117.6232704	1.16504639	5.00E-48	1.70E-46
FUT6	760.6805031	1750.493082	1.202398827	2.45E-17	6.33E-17
ATP4B	3.459119497	9.078616352	1.392067584	3.98E-05	5.86E-05
ZNF704	2891.650314	5860.696226	1.019178962	1.24E-32	7.04E-32
COL19A1	40.13836478	85.4490566	1.090082721	4.90E-07	8.02E-07
RGS8	2.864150943	13.96981132	2.286133104	0.013197121	0.01599206
SPACA3	5.233962264	1.17672956	-2.15312073	4.31E-05	6.33E-05
ARMH4	174.8050314	391.1176101	1.161855784	1.60E-19	4.53E-19
UGT2A3	5466.866667	13147.33019	1.265983768	2.14E-25	7.98E-25
RBPJL	6.986163522	2.541509434	-1.458814826	0.000526805	0.0007169
KIF21A	2031.051572	4397.542138	1.114470529	4.51E-32	2.46E-31
TRPM3	691.6377358	1735.643396	1.327382073	5.37E-22	1.70E-21
HAL	35.26289308	100.0490566	1.504484816	0.025273271	0.029799223
PANK1	774.3509434	2037.326415	1.39561768	1.35E-39	1.35E-38
ACAT1	5485.322013	13339.11572	1.28201481	5.50E-37	4.30E-36
MYO9A	3989.815094	8363.040881	1.067705728	2.10E-47	6.29E-46
CD207	57.06792453	143.1559748	1.326835884	1.67E-06	2.65E-06
LDHD	498.1534591	1082.225157	1.119338537	1.06E-16	2.67E-16
ALDH1L1	3740.890566	8582.845283	1.198074229	8.36E-24	2.89E-23
CPNE7	320.1496855	104.9660377	-1.60882398	6.97E-09	1.26E-08
DMRTA1	383.2528302	778.9207547	1.023180114	1.37E-31	7.23E-31
KRT6B	10.64528302	2.78427673	-1.934839793	1.83E-08	3.23E-08
NMNAT2	245.1987421	497.3987421	1.020451281	0.000102061	0.000146331
AC092835.1	22.38867925	46.87484277	1.066044428	2.34E-34	1.49E-33
CLIC5	582.5081761	1340.7	1.202636246	2.53E-14	5.77E-14
CIPC	1020.938365	2123.034591	1.056232106	1.31E-46	3.46E-45
SMIM23	2.939622642	1.249685535	-1.234065862	6.88E-08	1.18E-07
GNL3L	401.8	811.881761	1.014792071	1.50E-43	2.40E-42
SPRR3	3.948427673	1.347169811	-1.551346549	7.96E-10	1.50E-09
CYP51A1	127.5559748	271.9654088	1.092292689	1.54E-37	1.27E-36
FABP1	114.0603774	239.3352201	1.069235006	0.04246405	0.048959967
ARHGAP36	6.652830189	1.724528302	-1.947766404	0.000514336	0.000700301
PCDHGA3	53.71698113	123.1044025	1.196432224	1.44E-09	2.68E-09
TMEM184C	1581.143396	3163.000629	1.000325629	2.86E-63	6.31E-60
LCN1	16.37106918	2.713836478	-2.592742847	6.57E-07	1.07E-06
KLK8	3.99245283	1.934591195	-1.045246625	4.92E-05	7.21E-05
ARG1	11.53207547	60.44654088	2.390007598	1.29E-06	2.06E-06
MYBPC1	4.867924528	2.245283019	-1.116409492	0.007194902	0.008924956
GCKR	41.73207547	17.93081761	-1.218715399	1.55E-07	2.61E-07
CGN	658.9773585	1381.990566	1.068446965	3.20E-18	8.62E-18
AC005697.1	0.686792453	1.917610063	1.481363294	1.86E-13	4.08E-13
TMED8	2061.27673	4312.196855	1.064884838	4.24E-52	3.36E-50
SH3GL2	86.7081761	240.7698113	1.473414569	0.034003433	0.039576843
TAAR1	1.649056604	4.929559748	1.579817887	7.29E-22	2.29E-21
MCOLN3	112.118239	248.8132075	1.150042079	0.001677406	0.002195934
A1CF	1487.030189	3727.5	1.325774416	1.32E-20	3.91E-20
SFN	595.5584906	245.8987421	-1.276178849	5.10E-06	7.90E-06
RTL4	6.436477987	27.94591195	2.118293882	1.55E-15	3.72E-15
ARHGEF12	13680.51698	27426.03962	1.003423559	1.69E-57	6.71E-55
GABRB3	591.0188679	1589.458491	1.427259247	1.29E-18	3.52E-18
DMRT3	14.8427673	5.917610063	-1.326673555	7.58E-06	1.16E-05
THSD7B	192.3987421	391.154717	1.023639996	6.66E-15	1.56E-14
EPB41L4B	84.03018868	183.8698113	1.129705002	0.00920555	0.011302138
ANO4	339.2691824	842.4314465	1.312128902	1.31E-11	2.66E-11
AQP2	230.7509434	495.354717	1.102125444	0.000109576	0.000156713
OXGR1	27.12201258	65.92767296	1.281419922	9.31E-08	1.58E-07
UGT8	1307.290566	2641.498113	1.014776541	1.68E-21	5.21E-21
SLCO4C1	4363.055346	9098.769182	1.060332626	1.88E-24	6.69E-24
CNTN5	10.36855346	23.22012579	1.163161153	0.011477308	0.013980314
FRAS1	1862.330818	4546.716352	1.287715633	1.27E-24	4.57E-24
RPS6KA6	176.9371069	459.636478	1.37725666	2.83E-11	5.67E-11
GPHN	799.6402516	1775.119497	1.150493147	2.36E-36	1.74E-35
CBLN2	14.86163522	30.49496855	1.036978364	1.20E-08	2.13E-08
SERPINA7	15.51698113	133.9886792	3.110191302	2.05E-07	3.43E-07
ZYG11B	2203.436478	4411.693082	1.001577121	1.64E-68	1.27E-64
SLC22A13	60.05408805	141.2069182	1.233476411	1.99E-09	3.69E-09
OR2T10	38.79622642	79.77358491	1.039994779	2.91E-08	5.08E-08
MTRNR2L6	26.42389937	6.393081761	-2.047259931	3.09E-07	5.12E-07
PCDHGB1	101.2591195	203.1245283	1.004312618	2.25E-08	3.95E-08
TMEM145	178.8779874	61.76100629	-1.534207697	0.042795122	0.0493233
ZNF699	135.2591195	304.6666667	1.171505797	3.11E-47	9.11E-46
PROM1	2339.203774	6887.811321	1.558028079	1.84E-05	2.77E-05
GAS1	164.4490566	361.1339623	1.134893371	1.86E-06	2.95E-06
NBEAL1	704.7371069	1657.530189	1.233878062	3.99E-43	6.00E-42
MOB1B	1952.34717	4441.680503	1.185896003	4.11E-40	4.36E-39
PTN	795.0113208	1649.786792	1.053232283	4.75E-07	7.78E-07
SCN2B	21.17735849	51.5490566	1.283423376	0.002700918	0.003477845
APOLD1	11361.89937	22906.86038	1.011575705	5.51E-18	1.47E-17
KRT14	50.22264151	17.70314465	-1.504332258	2.66E-07	4.41E-07
BSPRY	227.7169811	502.1792453	1.140960525	9.41E-20	2.70E-19
PFKFB2	905.0062893	1903.479874	1.072639593	9.51E-20	2.73E-19
HS6ST3	77.41006289	304.9075472	1.977778835	2.61E-10	5.01E-10
ZAN	23.84402516	8.765408805	-1.443734518	0.008500989	0.010471193
FREM2	880.3069182	2443.025157	1.472590209	4.75E-31	2.42E-30
SAMD5	666.1446541	1343.959119	1.012581856	2.08E-29	9.60E-29
PKP3	375.7408805	161.8572327	-1.215016255	7.46E-06	1.14E-05
ALG11	314.0113208	634.5352201	1.014883671	1.44E-51	9.79E-50
ANKRD18B	15.41509434	5.105031447	-1.594351966	5.74E-05	8.37E-05
RFX6	2.444025157	1.125786164	-1.118326313	0.02640315	0.031062766
COL25A1	209.0955975	493.8477987	1.239903793	4.88E-23	1.62E-22
TPPP2	2.318238994	5.494968553	1.24508192	1.31E-07	2.20E-07
FAM83A	30.5672956	4.976100629	-2.618901352	1.95E-08	3.44E-08
TNMD	53.87798742	148.2232704	1.460004097	1.21E-05	1.83E-05
TMPPE	68.39622642	163.2823899	1.255380569	1.02E-41	1.29E-40
PAPPA2	236.2113208	699.5295597	1.566306913	2.47E-05	3.68E-05
HSD17B13	53.58993711	109.818239	1.035083654	0.000169384	0.000238783
PGLYRP2	33.09056604	16.2163522	-1.028970642	3.35E-07	5.54E-07
RCAN2	3847.279245	8557.514465	1.153353278	1.26E-23	4.33E-23
ZIK1	242.7207547	496.1056604	1.031349941	1.01E-33	6.17E-33
SYT10	17.32327044	122.6345912	2.823582748	0.021825255	0.025913511
ARNT2	1350.737107	3093.879245	1.195669978	7.35E-22	2.31E-21
PPARGC1A	1414.316981	3989.805031	1.496212751	4.19E-35	2.82E-34
EVC	2604.789937	6207.841509	1.252924694	6.32E-40	6.57E-39
ZNF844	778.5836478	1659.44717	1.091778751	3.10E-45	6.35E-44
PCDH10	1108.021384	2276.125157	1.038594165	4.51E-07	7.39E-07
CYP17A1	344.8805031	1092.553459	1.663535396	4.34E-10	8.27E-10
MARVELD2	429.4981132	895.7553459	1.060452955	3.19E-18	8.60E-18
FAM83F	296.2012579	714.6522013	1.270663531	0.000102083	0.00014635
SAA2-SAA4	346.5371069	53.2509434	-2.702130854	1.80E-05	2.70E-05
SLIT2	676.2314465	1437.889308	1.088363606	1.37E-09	2.55E-09
KLF17	4.06918239	1.954716981	-1.057779208	0.004338904	0.005488752
FLRT3	1316.355975	3295.135849	1.323788263	3.28E-22	1.05E-21
TMEM213	780.6603774	3828.116981	2.293867965	0.001790261	0.002337146
SAA4	39.25534591	13.78742138	-1.509536478	1.22E-07	2.07E-07
MISP	405.436478	199.9138365	-1.020097569	8.89E-05	0.000127928
MPP5	1554.78239	3429.625157	1.141338233	4.03E-65	1.04E-61
ABHD2	5471.31195	12188.82579	1.155600431	7.72E-45	1.49E-43
SHISA6	88.68930818	184.4503145	1.056400151	1.03E-08	1.83E-08
BECN2	3.264150943	1.019496855	-1.678850448	1.43E-08	2.53E-08
NTN1	233.4327044	649.8522013	1.477104937	6.12E-09	1.10E-08
AVPR1A	721.4	1513.042138	1.068580839	2.09E-07	3.49E-07
ANKS1A	2219.490566	4520.544025	1.026267828	6.55E-38	5.56E-37
TLL1	741.4716981	1518.757233	1.034427748	4.42E-19	1.23E-18
SLC22A9	9.427672956	31.0408805	1.719195864	0.0227559	0.026954334
NRG1	499.0150943	1048.867925	1.071677662	5.29E-21	1.60E-20
PCDH19	40.35345912	92.50943396	1.196908149	1.40E-16	3.52E-16
MATN4	22.80880503	5.532704403	-2.043534113	8.18E-06	1.25E-05
TAC3	6.788679245	2.200628931	-1.625215023	6.56E-07	1.06E-06
SLC16A9	3563.683019	7775.315094	1.125532123	8.88E-16	2.16E-15
PRLR	572.6704403	1630.037736	1.509128321	1.48E-14	3.41E-14
NIPAL1	93.83144654	253.790566	1.43549503	5.90E-22	1.87E-21
NAT8L	74.90062893	200.0893082	1.417594341	5.52E-07	9.01E-07
MTRNR2L3	21.03522013	7.789937107	-1.43312333	3.23E-11	6.47E-11
EPB41L5	1240.226415	2601.340881	1.068651941	1.00E-47	3.21E-46
MTNR1A	3.537106918	10.89685535	1.623270123	1.16E-07	1.96E-07
WWC2	2344.119497	4756.392453	1.020821641	1.34E-52	1.24E-50
CDHR4	18.12704403	5.8	-1.644018879	5.95E-08	1.02E-07
ARSF	146.0566038	294.6213836	1.012334556	1.26E-06	2.02E-06
TLX1	3.773584906	1.685534591	-1.1627295	0.006440915	0.008019901
ACADSB	1799.337107	4417.706289	1.295832003	5.68E-60	5.17E-57
EXPH5	448.636478	989.6553459	1.141379256	5.84E-30	2.78E-29
OTOGL	84.16855346	174.2427673	1.049745544	1.09E-19	3.11E-19
CCSER1	77.47044025	169.7742138	1.131899508	9.65E-28	4.06E-27
AVPR1B	138.7320755	388.6345912	1.486112933	2.87E-21	8.78E-21
DDIT4L	1048.860377	2279.143396	1.119669056	4.70E-13	1.01E-12
SALL2	578.9710692	1194.64717	1.045021427	2.62E-29	1.20E-28
HAVCR1	2132.579874	5069.301258	1.249187125	1.22E-15	2.94E-15
SEMA3D	369.4125786	850.7157233	1.203444127	1.44E-11	2.93E-11
NCOA7	3006.225157	6324.520755	1.073003096	1.57E-36	1.18E-35
FOXI2	96.1836478	493.936478	2.360461971	2.33E-11	4.68E-11
GPD1L	1119.11195	2615.276101	1.2246089	4.53E-42	5.96E-41
DBT	1226.096855	2638.750943	1.10578224	2.82E-88	4.36E-84
SLC2A12	40.59622642	130.1320755	1.680559073	4.52E-21	1.37E-20
MACC1	2513.794969	5705.97044	1.182605288	5.56E-20	1.61E-19
SST	1426.143396	3177.64717	1.155839894	0.009407552	0.01153641
ATP6V0D2	1064.23522	3540.828931	1.73427009	0.007001406	0.0086933
RGS7BP	187.1962264	385.4654088	1.042050048	1.26E-17	3.29E-17
RAB3IP	2647.477987	6093.775472	1.202717655	6.96E-37	5.40E-36
SLC17A3	9567.969811	19769.07233	1.046960431	1.74E-10	3.37E-10
ANK3	2741.149686	6594.869811	1.266563068	3.35E-35	2.27E-34
AGL	1425.057862	3005.630189	1.076647013	1.58E-66	8.15E-63
DNAJC6	360.5811321	813.0327044	1.172989479	1.59E-30	7.85E-30
SLC12A3	125.2289308	2074.871698	4.050382326	0.00730442	0.009054273
SLC38A4	189.608805	421.2075472	1.151505325	1.60E-06	2.55E-06
AQP5	8.280503145	37.03773585	2.161205571	0.038843754	0.044936608
PBX1	2215.392453	4905.933333	1.146965337	7.74E-29	3.47E-28
PAQR5	1725.446541	3815.974214	1.145081647	3.76E-40	4.01E-39
ZBTB20	153.7962264	335.2597484	1.124259177	6.14E-32	3.32E-31
NR1D2	1633.935849	3378.376101	1.047978604	5.06E-34	3.16E-33
TBC1D4	2202.901887	4411.568553	1.001886462	1.53E-41	1.89E-40
MUC20	1589.669182	3309.304403	1.057801437	6.51E-06	1.00E-05
ENPP5	1062.716981	2456.738994	1.208987158	3.11E-36	2.27E-35
SOX6	1012.171069	2625.554717	1.375169118	5.62E-43	8.25E-42
MPPED2	176.0691824	353.4213836	1.005246918	5.76E-12	1.19E-11
CLIC4	24083.27925	50230.67862	1.060536919	2.83E-48	1.02E-46
MAGI3	459.1333333	986.9622642	1.104081749	3.85E-31	1.98E-30
HMGCS2	1692.563522	4026.716981	1.250394096	8.56E-09	1.53E-08
SLC22A8	169.9371069	409.327044	1.268253079	1.16E-07	1.96E-07
LNX2	960.9371069	1939.8	1.013393998	1.46E-54	2.47E-52
MELTF	802.7194969	392.7716981	-1.031204962	1.67E-06	2.65E-06
NR3C2	581.7119497	1558.886164	1.422138734	4.88E-43	7.26E-42
RAB19	55.97987421	125.6289308	1.166188587	9.01E-24	3.11E-23
ERMP1	1986.412579	4302.208805	1.114912244	2.45E-50	1.33E-48
SAMD12	342.4754717	692.1037736	1.014987706	3.22E-20	9.39E-20
TMEM30B	321.0628931	757.9666667	1.239278469	0.010051517	0.012295876
CMTM4	2318.681761	4934.444025	1.089582718	2.88E-31	1.49E-30
OR10Q1	4.503144654	9.412578616	1.063657188	2.30E-05	3.43E-05
PPP1R27	4.808805031	1.946540881	-1.304765791	2.50E-06	3.93E-06
SULT1C4	1545.699371	3301.752201	1.094972098	4.74E-22	1.50E-21
USP37	412.7735849	931.4100629	1.174065819	5.27E-44	8.96E-43
MAP7	2079.246541	5000.58239	1.266035295	5.34E-35	3.56E-34
CCDC85A	120.3220126	278.0207547	1.208291983	6.90E-26	2.64E-25
TSPYL1	5040.230189	10134.89371	1.00776943	3.41E-50	1.77E-48
CIDEC	177.2779874	36.0572327	-2.297652825	6.39E-07	1.04E-06
MYRIP	258.4213836	740.7761006	1.5193121	4.92E-21	1.49E-20
ATP8A1	1202.522013	2709.431447	1.171926842	1.27E-39	1.27E-38
PRDM16	130.8754717	270.3622642	1.046699064	4.69E-07	7.68E-07
C5	248.9798742	524.0220126	1.073598287	4.55E-18	1.22E-17
CRYBG3	671.2779874	1473.624528	1.134386741	7.62E-35	5.02E-34
DSG2	6303.113208	13911.55346	1.14214705	4.49E-36	3.26E-35
CDKL1	234.6767296	551.0477987	1.231502674	1.16E-45	2.54E-44
ZNF460	94.28805031	188.6786164	1.00078408	3.17E-32	1.75E-31
WDFY3	4526.909434	9511.881761	1.071204337	2.34E-55	5.33E-53
ABCC4	2781.640252	6351.299371	1.191115925	7.60E-41	8.74E-40
CRX	9.422641509	3.586163522	-1.393690283	0.037763467	0.043713029
CDS1	887.1685535	2071.001258	1.223048296	1.25E-43	2.02E-42
ACP3	44.45283019	92.97044025	1.064496813	1.40E-13	3.10E-13
AKAP6	580.4339623	1284.486164	1.145987508	7.46E-40	7.72E-39
MZB1	828.6427673	315.3792453	-1.39366256	0.00078091	0.00105004
SLC3A1	16751.93585	37503.29308	1.162689458	7.62E-31	3.84E-30
EHHADH	5416.306918	12040.86289	1.152557387	2.90E-31	1.50E-30
GAREM1	2095.87673	5033.661006	1.264054195	8.50E-45	1.62E-43
SLC4A4	7471.771069	16212.16478	1.117554587	6.11E-30	2.91E-29
KRT34	10.65786164	2.725157233	-1.967506632	0.020983343	0.024951493
KLHL11	85.1509434	215.145283	1.337216791	1.31E-47	4.11E-46
TEK	1647.301887	3459.179874	1.070325065	8.55E-26	3.25E-25
KLK10	46.90566038	11.14716981	-2.073084565	1.26E-06	2.02E-06
RNF43	170.5106918	393.6113208	1.206909509	2.37E-29	1.09E-28
LRTM2	1.514465409	0.722012579	-1.06871275	0.000209663	0.000293426
USF3	1108.889308	2317.744025	1.063605882	7.57E-53	7.36E-51
TCN1	108.5786164	30.5918239	-1.827521976	0.036253277	0.042040427
SFRP1	428.0163522	1039.006918	1.27946744	8.09E-07	1.31E-06
VWC2	36.12327044	87.89433962	1.282841745	0.000184401	0.000259127
FCER1A	181.0314465	368.9993711	1.027378031	5.00E-10	9.50E-10
SLC10A6	54.05157233	113.8232704	1.074387047	6.38E-18	1.70E-17
ANO5	153.5371069	376.5559748	1.294276968	0.015176794	0.018297809
C11orf54	6989.865409	14406.33333	1.043366609	2.91E-31	1.51E-30
ZNF366	334.3836478	794.1496855	1.247906662	2.88E-30	1.40E-29
NTN4	4889.030189	9826.616981	1.00714651	8.87E-29	3.96E-28
MEGF10	18.31194969	38.7408805	1.08107134	0.000808211	0.001085334
TRIM2	2279.086792	5716.506918	1.326677988	1.13E-47	3.58E-46
SAA2	1574.397484	330.7	-2.25120487	0.000141844	0.000201299
SYT9	372.7433962	771.4238994	1.04934105	1.68E-09	3.13E-09
GJB3	53.95220126	23.28050314	-1.212559585	0.002522189	0.003255564
KRT15	69.11446541	29.02893082	-1.251496257	4.96E-11	9.85E-11
ELF5	6.909433962	13.89496855	1.007923138	0.004624414	0.005835606
EDAR	41.05408805	97.00691824	1.240561751	1.07E-17	2.80E-17
GPC4	2464.167296	4967.884906	1.011531544	1.13E-25	4.26E-25
FRMD3	2008.001258	4374.877358	1.123482401	6.69E-33	3.87E-32
SCIN	2243.605031	5194.238994	1.211093672	3.37E-05	4.98E-05
CYB5D1	149.0528302	309.0679245	1.052100168	1.73E-41	2.13E-40
AMOTL1	2817.92956	5882.545912	1.061805127	4.99E-43	7.42E-42
PANX2	160.7672956	67.53836478	-1.251194799	0.000762592	0.001026033
TACR3	1.982389937	5.527044025	1.479267335	0.009151572	0.011239436
FMN1	840.8666667	1689.959119	1.007039387	6.33E-25	2.30E-24
PROC	120.9106918	319.8974843	1.403667823	0.000409741	0.000561647
NEBL	2537.684277	5284.803774	1.058337316	1.36E-30	6.73E-30
CNTN1	102.6578616	267.6383648	1.38244082	0.002142798	0.002778846
TDGF1	53.07672956	260.7572327	2.296555886	0.011946854	0.014532802
PTGER3	2765.881761	7014.452201	1.342590956	1.42E-14	3.28E-14
ESRRG	386.0477987	1138.81195	1.560678145	1.26E-23	4.31E-23
ACADM	2990.002516	6935.566038	1.213866933	3.33E-54	4.72E-52
PGR	221.1232704	456.6264151	1.046163461	4.68E-10	8.91E-10
TRIP11	1757.279245	3588.683019	1.030111033	2.07E-55	4.99E-53
ZSWIM5	686.9496855	1411.903145	1.039364784	1.30E-29	6.07E-29
FAT4	1404.328302	3349.393082	1.254019453	1.48E-41	1.85E-40
TMCC3	2406.072956	4902.235849	1.026759507	7.51E-33	4.33E-32
PCDHGB4	84.94842767	192.5377358	1.180482081	4.67E-19	1.30E-18
SYTL5	48.58742138	108.645283	1.160970766	0.001131925	0.001502175
SOSTDC1	121.2314465	580.2930818	2.259017757	6.10E-14	1.37E-13
CCDC155	6.729559748	3.125157233	-1.10658335	0.023885722	0.028232065
SYT1	45.42012579	110.9798742	1.288894466	0.020919578	0.024885946
SIGLEC6	15.0918239	31.22767296	1.049057895	2.41E-15	5.75E-15
SGSM1	384.008805	821.4138365	1.096969858	1.16E-23	4.00E-23
SLC5A2	54.77358491	126.1503145	1.20359159	0.001812978	0.002366603
CCN5	586.5672956	209.0603774	-1.488376977	4.91E-05	7.19E-05
SORCS1	46.05157233	110.6918239	1.265226344	0.000644498	0.000871465
OCLN	272.9937107	732.4044025	1.423772749	4.57E-21	1.39E-20
CIB3	1.743396226	0.813836478	-1.09908964	0.002486069	0.003210549
G6PC	322.8465409	879.391195	1.445656518	2.65E-15	6.32E-15
ANKRD33	15.60628931	6.386792453	-1.288964076	0.000580904	0.000788439
PTGDS	2925.850314	1072.583019	-1.447766646	0.014831206	0.017904882
ADAMTSL1	324.3698113	827.2245283	1.350639408	1.96E-06	3.10E-06
KRT13	142.4050314	11.61383648	-3.616083589	6.84E-07	1.11E-06
FNIP2	3560.320755	7297.655346	1.035425795	1.02E-44	1.92E-43
CCDC117	131.8150943	266.2622642	1.014332393	2.28E-43	3.56E-42
IL1RAPL2	8.451572327	17.11823899	1.018242625	8.57E-07	1.38E-06
LRFN5	40.75471698	125.9509434	1.627822975	0.015690882	0.018883758
ACTL6B	8.059119497	1.149056604	-2.810172357	0.001567633	0.002057626
SLC2A2	1464.049057	3046.986164	1.057419053	2.01E-12	4.24E-12
OPHN1	338.4176101	711.8685535	1.072806229	5.38E-53	5.40E-51
AC091959.3	3.548427673	8.232704403	1.214186526	3.41E-33	2.02E-32
NPR3	7969.602516	24715.34843	1.632827569	1.20E-29	5.61E-29
TUBA3C	23.48679245	8.328930818	-1.495646486	2.58E-06	4.06E-06
WFDC10B	13.24528302	3.31509434	-1.998356839	3.77E-11	7.51E-11
WDR72	1972.540881	5563.994969	1.496065915	2.48E-38	2.19E-37
SOWAHB	312.4842767	808.7672956	1.37194106	1.26E-41	1.58E-40
GCNT4	244.2490566	497.3044025	1.025776213	2.13E-11	4.31E-11
H3C1	2.181132075	4.429559748	1.022086184	0.002640953	0.003402897
KCNIP1	42.12578616	128.2930818	1.606667859	0.021959527	0.02606293
RAB11FIP1	1282.421384	2814.713208	1.134117546	5.17E-36	3.73E-35
ERP27	454.8012579	2127.236478	2.225672272	3.58E-07	5.90E-07
CCDC186	1099.114465	2229.086792	1.02011115	3.36E-57	1.18E-54
KL	3262.706918	8532.555346	1.386908468	6.42E-32	3.46E-31
ASAP2	1159.393711	2470.301887	1.091316795	1.11E-37	9.21E-37
NKX2-3	11.42138365	24.37672956	1.093767146	0.004293179	0.005434022
CD8B2	26.45786164	65.89433962	1.316458076	0.031935209	0.03728185
NIPAL4	66.04779874	15.83018868	-2.060832029	0.001243056	0.001645422
EGF	324.4603774	771.7855346	1.250157695	1.42E-08	2.51E-08
NFAT5	2530.798742	5091.069811	1.008376065	9.53E-39	8.75E-38
SLC13A2	41.57358491	269.9477987	2.69894139	1.42E-08	2.52E-08
CHL1	244.9735849	641.3949686	1.388586842	3.68E-16	9.07E-16
SIM1	290.4264151	984.5540881	1.761297789	1.25E-14	2.90E-14
EHF	49.26918239	206.8320755	2.0697025	0.002582975	0.003331523
SLC5A5	13.35471698	6.598113208	-1.017223966	0.008686392	0.010688498
PLEKHM3	147.9446541	336.6937107	1.186379206	6.89E-44	1.16E-42
RAPGEF2	3459.194969	7076.002516	1.032498231	1.25E-46	3.31E-45
GATM	13230.02516	27199.19182	1.03974798	7.34E-25	2.66E-24
AKAP3	45.48679245	94.4754717	1.054492111	5.01E-33	2.93E-32
CHDH	2080.315723	4393.732075	1.0786444	1.48E-33	8.99E-33
TRIM63	232.9823899	478.6062893	1.038618443	0.000304205	0.000420563
SNCB	57.51823899	22.55220126	-1.350751248	0.040459982	0.046708523
INSYN2B	93.77735849	256.1987421	1.449951845	1.57E-19	4.46E-19
DIO1	69.82389937	193.4993711	1.470536044	0.008486499	0.010454177
THSD7A	1151.649057	2698.22327	1.228308583	6.16E-24	2.15E-23
CLDN19	65.34591195	194.3622642	1.572579255	4.98E-08	8.59E-08
CDH9	24.13710692	62.76792453	1.378774741	1.32E-05	2.00E-05
CTXND1	108.0528302	263.1981132	1.284412286	0.006222106	0.007763077
TMEM38A	398.0226415	805.2704403	1.016622875	3.80E-23	1.27E-22
MYO5B	1849.735849	3786.148428	1.033411708	3.48E-36	2.54E-35
SLC26A3	4.696855346	13.84591195	1.559693012	0.009690283	0.011872765
SHISA2	73.22641509	176.5	1.26923211	0.002237831	0.002898199
SLC16A7	873.227673	2543.742767	1.542523032	1.39E-10	2.71E-10
KCNJ3	1199.696855	2415.694969	1.009768391	2.72E-17	7.03E-17
MUC17	244.0641509	18.39622642	-3.729778638	0.001582416	0.002075974
ZNF697	675.4289308	1431.060377	1.08320866	1.34E-44	2.46E-43
RAB11FIP2	1301.573585	2615.497484	1.006828505	1.01E-55	2.65E-53
ENPP4	1789.967296	3765.541509	1.07292412	1.64E-51	1.10E-49
NEXMIF	41.85408805	99.95471698	1.255906108	1.50E-08	2.65E-08
SECISBP2L	3532.089308	7100.593711	1.007417838	6.64E-61	7.90E-58
AC112229.3	37.48805031	78.05408805	1.058043399	7.74E-07	1.25E-06
SV2C	21.99245283	58.11761006	1.401966859	1.12E-17	2.93E-17
CALY	44.23144654	4.372327044	-3.338599203	2.23E-07	3.72E-07
BPIFB1	14.34716981	5.325157233	-1.429870144	1.49E-05	2.25E-05
WDR31	277.7974843	642.0440252	1.208638692	1.74E-49	7.73E-48
TACSTD2	1328.669182	2791.104403	1.070854149	0.018406413	0.022002905
ABAT	912.9937107	2124.677987	1.218567378	3.32E-27	1.36E-26
PLCG2	2272.996226	6352.92956	1.482826734	1.37E-29	6.40E-29
ASXL3	193.3421384	422.4100629	1.127488101	2.09E-28	9.17E-28
CA10	8.064150943	64.03773585	2.989327752	3.21E-05	4.75E-05
ZNF727	27.05283019	62.89119497	1.217078515	1.23E-15	2.96E-15
OLFM4	38.19874214	135.1767296	1.823249778	0.027277673	0.032060868
PAEP	750.972327	84.30503145	-3.155069105	2.61E-10	5.01E-10
PRUNE2	9710.581132	22118.16855	1.18760239	1.56E-30	7.71E-30
PPP2R2C	274.9220126	98.24779874	-1.484525437	0.000160835	0.000227187
LRBA	3352.015094	7238.964151	1.110754626	4.47E-59	3.00E-56
SPSB4	22.67295597	55.18553459	1.283317659	0.002149597	0.002787195
ANKRD33B	3523.92956	7139.27044	1.018591567	2.19E-27	9.04E-27
NKX2-5	12.39119497	4.646540881	-1.415086317	1.44E-05	2.18E-05
AR	1946.959748	4165.926415	1.097414299	9.81E-34	6.02E-33
RAG1	169.7622642	364.8742138	1.103883394	1.38E-37	1.14E-36
COL4A6	36.73584906	104.6496855	1.510307452	9.78E-06	1.49E-05
THRB	506.7232704	1157.681761	1.191968732	1.21E-36	9.12E-36
TAL2	56.11446541	142.909434	1.34865653	6.12E-23	2.03E-22
LRRC9	5.40754717	15.77295597	1.544406808	0.006384161	0.007953716
STMN2	133.6377358	32.51194969	-2.039285466	0.003466939	0.004421877
ZP1	70.68301887	21.76415094	-1.699409919	2.48E-05	3.69E-05
ZBED6	288.127044	661.5050314	1.199047049	8.16E-37	6.31E-36
FYB2	59.74842767	197.7358491	1.726601799	3.56E-12	7.43E-12
IGFBP1	2898.098113	920.8647799	-1.654045206	0.000154	0.000217771
IGLL5	3386.784906	1511.09434	-1.164322632	0.022934899	0.027151802
SLC16A12	3621.78239	9303.340881	1.361049022	4.48E-25	1.64E-24
IGF1R	4858.099371	9915.786164	1.029335159	1.20E-41	1.50E-40
SLC18A2	64.66792453	238.7427673	1.884334813	4.67E-27	1.90E-26
AC135178.3	4.355974843	10.2754717	1.238137096	2.58E-26	1.01E-25
FOXB1	11.73333333	5.667295597	-1.04988057	0.00170596	0.002231237
ATP11A	12052.52201	27414.34151	1.185595756	1.03E-36	7.86E-36
WNK3	89.59245283	236.027673	1.397506906	1.39E-14	3.21E-14
MEI4	245.7748428	549.4308176	1.160600583	8.49E-11	1.67E-10
ZNF221	38.46289308	81.72578616	1.087324067	6.22E-34	3.86E-33
ADARB2	37.22012579	122.3553459	1.7169223	4.81E-05	7.04E-05
KRT6A	42.47924528	8.964779874	-2.24441807	2.66E-10	5.11E-10
MMP3	21.74968553	8.626415094	-1.334161498	5.62E-07	9.17E-07
SYDE2	187.9232704	455.5415094	1.277438794	6.75E-50	3.28E-48
FAM169A	56.80754717	152.7314465	1.426842619	6.08E-17	1.55E-16
ANGPTL8	302.1773585	143.7264151	-1.072070331	0.001057687	0.001407277
USP34	2817.806289	5723.149057	1.022236745	2.81E-45	5.79E-44
TCEAL2	54.03144654	112.5559748	1.05877143	1.81E-05	2.72E-05
NTSR1	80.82767296	174.0213836	1.106343377	0.009736982	0.011927148
TOX3	196.9572327	668.7150943	1.763509286	4.56E-16	1.12E-15
LGR5	25.28176101	52.88742138	1.064827678	0.002280287	0.002950713
RUFY4	87.49811321	41.46603774	-1.077321709	3.36E-06	5.25E-06
SHROOM3	1024.299371	2086.740252	1.026613599	8.25E-18	2.18E-17
IFNL1	3.002515723	1.489937107	-1.010920368	0.000241442	0.000336106
ATP7A	1106.514465	2223.400629	1.006745616	2.05E-52	1.79E-50
TMEM171	536.0327044	1097.3	1.03356508	5.38E-15	1.27E-14
RIMKLA	1323.394969	2783.145283	1.072472521	7.50E-29	3.36E-28
ATRNL1	116.2855346	286.4308176	1.30051508	2.46E-05	3.66E-05
SLC22A10	3.21509434	14.02830189	2.125407407	0.039080296	0.045186593
ITPKA	285.4553459	70.67924528	-2.013906541	3.55E-10	6.78E-10
DAW1	40.57232704	12.96352201	-1.646038319	0.001087526	0.00144561
MGAM	2581.767296	6500.05283	1.332092473	2.09E-20	6.14E-20
TNNT1	257.5006289	48.47232704	-2.409342706	4.84E-11	9.62E-11
C1orf210	367.9761006	905.2597484	1.298719739	5.04E-29	2.28E-28
FAM160A1	154.4754717	433.5358491	1.488773516	2.44E-49	1.04E-47
LCE5A	1.896855346	0.8	-1.245537758	0.011978284	0.014569889
THBS4	514.6289308	1119.596855	1.121374872	0.00018249	0.000256557
VAT1L	122.2339623	477.1207547	1.964709256	0.00825075	0.010177548
ADGRF1	128.5446541	662.2213836	2.365043985	0.033144733	0.038629724
PTPRG	5090.613836	10448.38742	1.037368762	8.09E-39	7.50E-38
FNBP1L	3961.966038	8084.408176	1.028925651	3.21E-61	4.51E-58
GALNT4	37.38113208	85.19308176	1.188426018	5.13E-38	4.40E-37
PRSS54	1.589937107	0.735849057	-1.111487934	0.0004523	0.00061823
FAM151A	304.1509434	673.8264151	1.147589506	1.11E-07	1.88E-07
ATP6V1A	6043.477987	13496.99057	1.159186808	1.01E-46	2.72E-45
LTF	3543.58239	7457.079245	1.07340208	0.000171694	0.000241952
PDGFD	4170.114465	8343.775472	1.000613351	1.39E-25	5.23E-25
SLC22A24	31.99371069	111.9559748	1.80707129	1.28E-20	3.79E-20
KCNN3	1423.977358	2987.532075	1.069027995	1.97E-25	7.33E-25
FRMPD2	29.04779874	73.10566038	1.331554275	3.70E-29	1.68E-28
DGKI	354.3559748	1189.686792	1.747310527	5.68E-27	2.30E-26
ATP1B4	0.862893082	1.838993711	1.09166283	5.04E-06	7.80E-06
B4GALNT2	131.3710692	364.209434	1.471120695	0.000611468	0.00082825
CHURC1-FNTB	3.81509434	8.418238994	1.141799736	1.38E-25	5.18E-25
SPDEF	42.43522013	15.78930818	-1.426314202	6.97E-06	1.07E-05
ADAMTS16	125.2603774	261.0220126	1.059241347	2.03E-12	4.29E-12
KLK13	11.75849057	5.244025157	-1.164956362	6.20E-08	1.06E-07
PPM1E	51.16226415	140.0333333	1.452618269	7.16E-09	1.29E-08
SCAPER	801.563522	1617.054088	1.012479175	1.46E-51	9.88E-50
RANBP3L	41.58867925	140.3924528	1.755202607	1.18E-10	2.30E-10
FSHR	4.974842767	10.76289308	1.113343094	0.003480434	0.00443726
SLC27A2	1651.267925	3780.937736	1.195169869	2.10E-21	6.46E-21
DYNC2H1	1174.067925	2416.513208	1.041411003	6.58E-47	1.83E-45
ALDH6A1	2043.826415	5881.980503	1.525029331	1.26E-46	3.33E-45
PLA2G2F	3.906918239	1.089937107	-1.841786175	0.000566658	0.000769644
SLC22A6	1128.734591	2684.822642	1.250120494	3.47E-08	6.03E-08
CNGB1	25.28427673	9.044025157	-1.4832036	0.004057554	0.005145891
MLANA	31.88427673	211.2503145	2.728036429	6.87E-21	2.06E-20
SOX2	13.46792453	3.538993711	-1.928116439	0.009003916	0.011063364
MAGEE2	2.127044025	4.298113208	1.014853588	1.58E-06	2.51E-06
ITGA2B	188.7484277	60.40628931	-1.643693955	0.000203636	0.000285249
ALDH1A2	588.8176101	1350.538365	1.197641899	8.33E-05	0.000120137
TRIM54	462.081761	174.2767296	-1.4067682	2.55E-06	4.00E-06
PTPN3	2116.640252	4609.687421	1.122892839	9.74E-41	1.11E-39
LAMB4	49.74465409	118.4314465	1.251438807	0.000641986	0.00086822
PCDHGB5	167.208805	402.3257862	1.266713387	1.55E-14	3.57E-14
TMEM52B	150.3974843	664.8062893	2.144153596	2.37E-07	3.95E-07
MAGEC3	25.97861635	3.223899371	-3.010445975	0.001950375	0.002538671
ANKRD63	0.449056604	1.434591195	1.675670467	1.55E-09	2.89E-09
PEG3	191.6553459	424.6194969	1.147656375	2.37E-24	8.39E-24
HAO2	857.4440252	2056.468553	1.262054612	4.42E-15	1.04E-14
DLG2	128.3509434	294.1993711	1.196700262	2.36E-23	7.96E-23
DACH2	7.490566038	15.50503145	1.049589804	1.72E-06	2.72E-06
NCR3LG1	363.9522013	1080.806918	1.570287919	7.93E-38	6.68E-37
CYP7B1	368.4402516	795.1421384	1.109782095	1.06E-38	9.70E-38
CYP4A11	3249.661635	7034.933333	1.114247244	2.58E-11	5.18E-11
KIF13B	2561.322013	5243.180503	1.033553572	1.11E-43	1.82E-42
CHST9	879.0037736	1871.599371	1.090330385	6.85E-14	1.53E-13
STK32B	1690.303145	3429.766667	1.020828423	3.69E-30	1.79E-29
ZIC2	30.84528302	15.1163522	-1.028939846	0.000518328	0.000705674
CHRM1	10.25660377	36.04779874	1.813358068	0.000328672	0.000453213
FAT3	130.8238994	286.3767296	1.130288145	4.79E-18	1.28E-17
CDC14C	0.433962264	0.903773585	1.058391795	2.77E-08	4.83E-08
RPTN	47.34842767	3.526415094	-3.747042309	0.004715889	0.005945703
FOXA1	55.31069182	25.67358491	-1.107273628	2.22E-05	3.32E-05
FRK	1473.283019	3190.047799	1.114543441	2.04E-47	6.15E-46
C4orf48	94.6	43.70125786	-1.114165378	3.21E-16	7.93E-16
LRRC19	614.9710692	1402.807547	1.189726651	3.97E-15	9.40E-15
ESRRB	30.0327044	80.78679245	1.427585058	0.000154704	0.000218727
SLC6A19	2022.744654	4935.038994	1.286747275	5.90E-10	1.12E-09
CHRM3	285.3056604	682.5031447	1.258327323	2.11E-18	5.71E-18
BTBD8	28.89433962	66.94528302	1.212195509	9.98E-46	2.22E-44
CALB1	65.93710692	185.0691824	1.488902185	0.003454625	0.004406535
SLC10A2	649.8867925	1981.663522	1.608451686	4.84E-15	1.14E-14
CNOT1	6576.869182	13462.65912	1.033490517	1.15E-52	1.08E-50
FER1L6	11.92201258	123.3666667	3.371252929	1.53E-09	2.85E-09
PDZK1	4174.56478	8547.133962	1.033814937	1.83E-25	6.84E-25
CDKL2	191.1459119	493.0201258	1.366972195	1.88E-49	8.22E-48
SNX30	2197.933333	4894.509434	1.155016641	1.15E-50	6.49E-49
NBEA	851.4389937	1935.999371	1.185103415	3.45E-47	1.00E-45
NHSL2	110.5849057	263.4201258	1.252211097	2.40E-30	1.18E-29
HP	10650.94465	4674.130189	-1.188211568	2.96E-05	4.39E-05
GSG1	62.71823899	20.84528302	-1.589164092	0.002646683	0.003409997
PCDH11Y	6.567295597	13.53962264	1.043816232	0.00260117	0.003354151
TLCD3B	96.9572327	17.37232704	-2.480557505	0.000467907	0.000639054
TMEM252	546.5396226	1212.796226	1.149939173	8.48E-19	2.33E-18
UNC5D	151.354717	563.2433962	1.895824856	6.12E-11	1.21E-10
SLC9A2	60.68176101	246.5050314	2.022282235	0.000196971	0.000276264
LIFR	3872.187421	8583.506918	1.148418419	3.02E-39	2.92E-38
GABRP	85.10691824	175.591195	1.044872186	0.01065218	0.013005969
TMTC2	1331.87044	2720.818239	1.030586833	3.13E-43	4.79E-42
TBL1Y	5.922012579	13.58553459	1.197911877	0.000853422	0.001144061
CDC14B	1338.122013	2694.093711	1.009590364	2.80E-50	1.49E-48
STX17	662.3433962	1407.54717	1.08753198	1.62E-53	1.83E-51
CHRDL2	230.363522	111.6352201	-1.045120025	0.000261436	0.000362732
PADI3	292.4704403	57.42138365	-2.34863082	1.28E-06	2.04E-06
DUSP13	4.103144654	1.857232704	-1.143575426	0.000875718	0.001173034
KIAA1324L	401.2893082	822.0584906	1.034598329	1.81E-13	3.98E-13
PAH	1049.394969	3432.77673	1.709818248	1.12E-10	2.19E-10
LIMCH1	3567.910692	7513.418868	1.07439003	4.57E-47	1.30E-45
TMEM174	625.8943396	1428.559748	1.190570343	2.41E-13	5.26E-13
PNOC	68.98113208	33.65786164	-1.035258284	0.028405313	0.033311842
MAB21L1	7.405031447	16.00691824	1.11211781	1.71E-05	2.57E-05
ANXA8	24.43773585	12.21006289	-1.001039994	2.15E-07	3.59E-07
AIPL1	2.821383648	1.168553459	-1.271679119	0.008571403	0.010552884
HSPA4L	1547.901887	3347.403774	1.112728554	3.56E-49	1.47E-47
SCGB2A2	7.833962264	2.645283019	-1.566320094	2.33E-05	3.47E-05
SYT5	23.93207547	9.332075472	-1.358675638	0.00426103	0.005394654
TMEM255A	448.6515723	1480.281132	1.722203823	0.000145891	0.000206777
MPP7	303.645283	668.7893082	1.139164826	9.96E-33	5.69E-32
C6orf141	121.5446541	43.10503145	-1.495558257	1.92E-06	3.04E-06
FUT3	73.22012579	163.7559748	1.161235389	3.56E-07	5.88E-07
SBSN	69.26792453	12.75471698	-2.44115656	6.48E-13	1.39E-12
TDRD1	18.72704403	68.53962264	1.871815054	4.78E-09	8.68E-09
RASSF9	181.7610063	423.672956	1.220908314	1.69E-21	5.22E-21
ZNF770	1359.613836	3152.811321	1.213441886	4.96E-59	3.20E-56
DQX1	23.92327044	7.155345912	-1.741321209	0.000105358	0.000150849
NKX6-3	3.098113208	1.203773585	-1.363825798	0.009931283	0.012154564
PLPPR1	52.87421384	124.4515723	1.234948245	9.46E-07	1.52E-06
AJAP1	435.0528302	923.1308176	1.085344504	3.00E-17	7.73E-17
ARHGAP42	1914.651572	4046.886164	1.079730393	6.87E-39	6.39E-38
CKMT2	384.8402516	824.663522	1.09954589	0.001093263	0.001452612
EPHA4	803.5232704	1844.550314	1.198857432	1.62E-31	8.51E-31
KIAA1109	3541.025157	7398.120755	1.062991755	1.24E-50	6.93E-49
PLCXD3	190.1396226	435.854717	1.196788121	2.46E-08	4.30E-08
CD79A	491.6339623	218.8528302	-1.16762354	0.004161442	0.005272455
KRT4	13.11823899	3.493081761	-1.909001747	4.02E-08	6.96E-08
RSPO4	87.12327044	24.82201258	-1.811438017	0.000369639	0.000508164
GGT6	79.48805031	257.3515723	1.6949307	0.000208192	0.000291447
SEMA5A	2680.040252	5562.632704	1.05351318	5.09E-36	3.68E-35
HSPG2	26396.40629	54159.90377	1.036883647	1.37E-20	4.05E-20
ATP13A4	96.25786164	257.0786164	1.417233333	2.40E-17	6.22E-17
IRF6	872.7433962	2232.213208	1.354845391	4.11E-27	1.68E-26
STUM	417.2415094	1030.555975	1.30446827	1.49E-12	3.16E-12
TMEM72	838.4251572	2056.184277	1.294215655	1.16E-19	3.31E-19
CNTNAP5	58.70440252	275.7893082	2.232025921	4.91E-06	7.60E-06
ZNF99	11.36981132	23.4081761	1.041804215	0.016569214	0.019894377
GTF2I	1914.411321	4130.61761	1.109456676	1.98E-53	2.17E-51
NTRK2	1390.8	3345.348428	1.266241507	2.34E-11	4.71E-11
KCTD16	284.2566038	682.4767296	1.263585989	3.27E-14	7.42E-14
TMEM245	4958.361006	10280.48931	1.051973713	2.80E-53	3.00E-51
PTGFR	161.1849057	348.0207547	1.110456698	4.01E-05	5.90E-05
PI3	209.2918239	52.18616352	-2.003776702	8.19E-06	1.25E-05
F11	53.98238994	145.854717	1.433971289	2.14E-07	3.57E-07
HMGA2	344.1056604	73.88238994	-2.219549184	0.000252353	0.000350663
SYNJ2BP	1931.709434	3991.577987	1.047081097	3.01E-57	1.11E-54
ZDHHC15	133.3647799	271.2893082	1.024454473	6.32E-19	1.75E-18
RDH8	18.54465409	7.701886792	-1.267719535	0.002251967	0.002916018
PPIAL4H	1.495597484	0.673584906	-1.150790235	3.07E-07	5.08E-07
L2HGDH	439.408805	1059.121384	1.269232259	7.40E-51	4.35E-49
VIL1	1068.792453	2226.261635	1.058641426	1.39E-08	2.46E-08
SLC9A3	579.5358491	1224.261635	1.078942096	1.44E-06	2.29E-06
POMK	63.65408805	152.9383648	1.264625278	1.68E-38	1.50E-37
EPS8L3	417.0289308	196.5257862	-1.085428851	0.000129442	0.000184223
COL4A4	949.890566	2075.613208	1.127704401	3.91E-35	2.64E-34
CGNL1	4084.383648	8347.284277	1.031188519	1.85E-17	4.81E-17
ALDH3A2	6405.354717	13093.59308	1.031510677	4.54E-35	3.05E-34
SCNN1A	1708.976101	4191.527673	1.294343933	0.000120817	0.000172344
CLSTN2	442.4654088	1237.125786	1.483355618	4.98E-10	9.47E-10
SLC38A5	1407.394969	379.4157233	-1.891175889	1.18E-06	1.89E-06
IL6	788.6113208	362.7792453	-1.1202225	0.000305571	0.000422338
SHPRH	485.9433962	1081.389308	1.154025817	4.17E-49	1.70E-47
IVL	15.88930818	3.144654088	-2.337083076	4.59E-06	7.11E-06
ZNF229	242.9459119	492.6660377	1.019974865	1.16E-23	3.99E-23
CYP3A4	21.48176101	76.76100629	1.837261359	4.75E-09	8.62E-09
TMEM178B	748.7584906	1521.699371	1.023111004	2.54E-12	5.32E-12
KRT5	96.69559748	33.59748428	-1.525096995	4.64E-09	8.44E-09
CGA	77.17861635	32.98993711	-1.226175152	0.004425534	0.005595595
PATJ	3601.384906	7966.261635	1.145351064	6.21E-47	1.73E-45
TFF1	19.43647799	6.598742138	-1.55850387	5.76E-06	8.89E-06
C5orf38	75.12075472	31.9836478	-1.231877067	0.004712096	0.005941653
OBP2A	7.348427673	3.251572327	-1.176298078	1.03E-06	1.66E-06
GJA8	0.955974843	2.44591195	1.355327911	0.009377703	0.011500718
ACSS3	2024.049057	4374.009434	1.111712075	7.45E-31	3.76E-30
ITPR2	1892.357233	4298.644654	1.183697394	7.99E-36	5.68E-35
ACAD11	321.1345912	876.3245283	1.448287166	1.91E-30	9.42E-30
SDR16C5	7.558490566	3.133333333	-1.2703999	6.36E-05	9.24E-05
LIN7A	1764.598742	4614.684277	1.386891785	2.43E-29	1.12E-28
PRKD1	880.081761	1772.813836	1.010331583	2.56E-41	3.10E-40
ADCY1	390.1106918	792.0289308	1.02166959	3.86E-12	8.05E-12
CTXN3	88.3572327	237.6358491	1.427332353	2.85E-06	4.47E-06
GHR	833.2188679	1854.858491	1.154541712	2.36E-24	8.35E-24
MMUT	1996.919497	4080.830189	1.031086505	5.41E-57	1.78E-54
ACER2	180.6779874	384.7899371	1.090650322	1.96E-34	1.26E-33
IL17RD	671.1031447	1721	1.358640675	1.22E-42	1.72E-41
LIX1	147.1383648	636.5811321	2.113170934	9.88E-10	1.86E-09
KCNK17	102.3849057	37.9918239	-1.430242159	0.003544578	0.004516059
GALNT15	1430.077987	2884.984906	1.012469946	6.21E-17	1.58E-16
PLS1	1366.971069	3362.961635	1.298749611	7.57E-40	7.83E-39
RAP1GAP	1919.247799	3967.341509	1.047631597	1.55E-17	4.03E-17
ZIC5	16.94842767	7.188679245	-1.237352801	0.000211375	0.000295607
C11orf86	220.5572327	52.78616352	-2.062921351	3.01E-05	4.46E-05
C12orf49	2726.500629	5750.913208	1.076740577	1.11E-45	2.44E-44
ATP10D	1908.76478	3948.785535	1.048769687	2.75E-50	1.47E-48
TMTC1	2618.189937	5660.818239	1.11244084	4.94E-33	2.89E-32
MAB21L3	69.86918239	221.3578616	1.663652449	1.45E-11	2.95E-11
AMOT	1847.260377	4433.054717	1.262913937	1.42E-50	7.83E-49
DDAH1	6553.481761	13540.35094	1.046931635	1.73E-43	2.74E-42
UGT1A10	128.3245283	37.46477987	-1.776190077	0.040753815	0.047030182
OR9I1	0.460377358	0.985534591	1.098089626	7.15E-08	1.22E-07
KLK11	20.01886792	3.167924528	-2.659750521	5.25E-06	8.12E-06
PCDHA12	22.89056604	52.19496855	1.189157604	2.00E-09	3.70E-09
FMC1-LUC7L2	0.713207547	1.505660377	1.078002512	5.73E-13	1.23E-12
TRIM71	68.62767296	146.8377358	1.097360433	0.000144778	0.000205312
UGT1A9	2127.830189	4878.704403	1.197115053	6.17E-11	1.22E-10
SLC5A8	1577.261635	3510.941509	1.154435968	3.34E-14	7.57E-14
LRRK2	6980.913208	14136.96289	1.017984533	3.47E-28	1.51E-27
SLC47A1	9034.348428	20384.60377	1.173987454	1.32E-22	4.30E-22
MINDY2	2114.859119	4273.48805	1.014852526	5.78E-54	7.51E-52
HRH2	688.9823899	1638.08805	1.249473893	3.67E-18	9.86E-18
FREM1	118.8	474.1647799	1.99685367	3.76E-21	1.15E-20
DSG3	6.059119497	1.925786164	-1.653660641	6.81E-07	1.10E-06
LRRC55	31.92327044	67.73522013	1.085297725	5.82E-19	1.61E-18
MEGF9	1693.362264	3696.786792	1.126381196	9.11E-56	2.43E-53
TXNDC16	665.7320755	1403.509434	1.076025176	5.95E-46	1.38E-44
KITLG	1514.27044	3438.147799	1.183008679	1.25E-29	5.82E-29
MSMB	3.8	1.295597484	-1.552381847	1.52E-05	2.30E-05
PLCL2	901.1220126	1947.691195	1.111970591	1.83E-45	3.92E-44
C10orf99	1490.228931	587.3798742	-1.343168237	0.0016981	0.002221332
TMEM132D	43.0591195	100.9786164	1.229659091	3.75E-08	6.50E-08
SELENOP	6995.03522	16231.17673	1.21436437	2.32E-44	4.12E-43
PLPP4	40.2427673	99.07169811	1.299743465	0.000984292	0.001311761
PRR15L	175.3132075	715.2798742	2.028573161	3.22E-05	4.76E-05
FAM92B	12.45283019	5.351572327	-1.218438933	5.75E-06	8.87E-06
ERBB4	151.2037736	323.3610063	1.096651571	0.005769333	0.00721855
PTPRB	6327.389937	13385.76981	1.081017698	2.26E-26	8.86E-26
DMGDH	3332.110692	6689.257233	1.005409697	6.35E-28	2.70E-27
RAPH1	215.8075472	479.845283	1.152823992	4.07E-33	2.40E-32
AKR1B10	1065.927044	459.245283	-1.21477189	2.35E-05	3.50E-05
NECTIN3	855.6578616	1819.667296	1.088568746	3.54E-38	3.08E-37
SSTR1	219.7534591	451.3062893	1.038221009	1.12E-14	2.59E-14
C1orf158	2.437735849	0.900628931	-1.436537078	0.000285629	0.000395306
CDH20	9.773584906	26.89496855	1.460376564	0.001615852	0.00211822
METTL24	83.01257862	182.3427673	1.135251111	2.02E-25	7.54E-25
AKAP9	2982.938365	6007.369811	1.00999931	4.32E-44	7.45E-43
ADGRF5	9655.608805	19681.93396	1.027432856	4.29E-23	1.43E-22
LRP6	1890.979874	3954.672956	1.064424383	1.20E-47	3.79E-46
CRTAC1	529.9119497	1177.445283	1.151835452	1.89E-05	2.83E-05
CR1L	32.00754717	79.27169811	1.308393758	0.012670284	0.015382575
SORL1	5686.100629	14462.28742	1.346784217	2.61E-44	4.63E-43
SLC8A3	20.97987421	77.0509434	1.876806593	1.86E-07	3.11E-07
C1QTNF9B	6.038993711	18.92641509	1.648021096	0.004831873	0.006083502
NMU	77.50314465	32.73333333	-1.243494324	4.08E-05	6.00E-05
ACSL1	10629.28679	21733.02579	1.03184425	3.45E-33	2.04E-32
LGR4	3684.794969	7742.95283	1.071299507	1.98E-47	6.00E-46
SLC5A1	2237.651572	5239.398113	1.227415679	2.85E-10	5.47E-10
PAIP2B	528.763522	1641.833962	1.634613678	8.99E-46	2.03E-44
SLC6A14	5.083018868	1.527044025	-1.73494393	8.91E-05	0.000128273
ZNRF3	12.23522013	33.47358491	1.45198301	6.56E-43	9.56E-42
PRKG2	110.5031447	237.8855346	1.106180121	5.38E-07	8.78E-07
WLS	2834.080503	5977.034591	1.076549153	4.59E-41	5.41E-40
TRHDE	747.6666667	1946.604403	1.380492603	2.63E-32	1.46E-31
LMX1B	38.19119497	16.51572327	-1.209399911	0.006739719	0.008378466
ILDR2	458.6540881	1010.914465	1.140182531	5.13E-18	1.37E-17
ANO3	192.0314465	422.4490566	1.137434794	1.15E-21	3.59E-21
PTPRH	300.5823899	102.4924528	-1.55224281	5.64E-09	1.02E-08
HOOK1	2716.847799	5968.042138	1.135323976	4.44E-45	8.84E-44
CHM	1353.516981	2776.949057	1.036787723	1.97E-59	1.60E-56
GALR1	50.44150943	113.7616352	1.173330754	1.27E-10	2.48E-10
IL20RB	2233.119497	786.7075472	-1.505161124	2.61E-09	4.80E-09
