# Supplementary material for: Overexpression of DBT suppresses the aggressiveness of renal clear cell carcinoma and correlates with immune infiltration
Source: Front Immunol. 2023 Jun 13;14:1197011. doi: 10.3389/fimmu.2023.1197011 (PMC10293648; doi:10.3389/fimmu.2023.1197011)
Supplement: Supplementary file 1 [file DataSheet_1.zip › Table S2.xls]

Table S2��Detailed results of GO (Gene oncology)
ONTOLOGY	ID	Description	GeneRatio	BgRatio	pvalue	p.adjust	qvalue	geneID	Count
BP	GO:0046942	carboxylic acid transport	35/749	284/18862	2.86E-09	1.13E-05	1.03E-05	GRM1/LRP2/SFXN2/RIMS1/SLC26A4/ACE2/SLC26A7/STXBP1/CASR/SLC25A21/ARG1/SLC22A13/AVPR1A/SLC22A9/SLC16A9/AVPR1B/SLC17A3/ABCC4/SLC3A1/SLC10A6/SYT1/SLC13A2/SLC26A3/SLC16A7/SLC16A12/NTSR1/PLA2G2F/SLC22A6/CYP4A11/SLC10A2/NTRK2/SLC38A5/SLC5A8/SLC47A1/SLC6A14	35
BP	GO:0015711	organic anion transport	41/749	376/18862	4.99E-09	1.13E-05	1.03E-05	GRM1/LRP2/SFXN2/RIMS1/SLC26A4/CFTR/ACE2/SLC26A7/STXBP1/CASR/SLC25A21/ARG1/SLCO4C1/SLC22A13/AVPR1A/SLC22A9/SLC16A9/AVPR1B/SLC17A3/ABCC4/SLC3A1/SLC4A4/SLC10A6/SYT1/SLC2A2/SLC13A2/SLC26A3/SLC16A7/SLC16A12/NTSR1/SLC22A10/SLC22A24/PLA2G2F/SLC22A6/CYP4A11/SLC10A2/NTRK2/SLC38A5/SLC5A8/SLC47A1/SLC6A14	41
BP	GO:0015849	organic acid transport	37/749	324/18862	8.23E-09	1.24E-05	1.14E-05	PRKAA2/GRM1/LRP2/SFXN2/RIMS1/SLC26A4/ACE2/SLC26A7/STXBP1/SLC25A21/FABP1/LCN1/ARG1/SLC22A13/AVPR1A/SLC22A9/AVPR1B/SLC38A4/SLC3A1/SLC10A6/SYT1/SLC13A2/SLC26A3/SLC16A7/NTSR1/SLC27A2/PLA2G2F/SLC22A6/CYP4A11/SLC6A19/SLC10A2/NTRK2/SLC38A5/SLC5A8/SLC47A1/ACSL1/SLC6A14	37
BP	GO:0034329	cell junction assembly	42/749	425/18862	5.63E-08	6.35E-05	5.84E-05	ITGA6/GJB6/KDR/BSN/ACE2/CLDN16/PCLO/LRRTM3/ITGA2/MYO9A/GABRB3/UGT8/CNTN5/CBLN2/KRT14/PKP3/MARVELD2/FLRT3/NTN1/EPB41L5/TEK/LRTM2/SFRP1/GPC4/FMN1/OCLN/IL1RAPL2/LRFN5/OPHN1/RAPGEF2/CLDN19/CDH9/ADGRF1/FRMPD2/LIMCH1/MPP7/NTRK2/CLSTN2/KRT5/PATJ/ERBB4/CDH20	42
BP	GO:0015698	inorganic anion transport	24/749	171/18862	7.62E-08	6.88E-05	6.32E-05	SLC13A1/GABRG1/CLCN5/SLC26A4/SLC12A1/CLCNKB/CFTR/SLC26A7/CASR/CLIC5/GABRB3/ANO4/SLC17A3/SLC12A3/CLIC4/SLC22A8/SLC4A4/ANO5/SLC5A5/SLC26A3/SLC22A6/GABRP/PRKG2/ANO3	24
BP	GO:0006814	sodium ion transport	29/749	239/18862	9.18E-08	6.90E-05	6.34E-05	SLC13A1/SLC9A4/HECW2/SLC12A1/ATP4B/SCN2B/GPD1L/SLC17A3/ANK3/SLC12A3/SLC38A4/SLC4A4/SLC10A6/CNTN1/SLC5A2/SLC13A2/SLC5A5/NKX2-5/WNK3/PTPN3/SLC6A19/SLC10A2/SLC9A2/SLC9A3/SCNN1A/SLC5A8/SLC8A3/SLC5A1/SLC6A14	29
BP	GO:1902476	chloride transmembrane transport	17/749	96/18862	2.09E-07	0.000134717	0.000123759	GABRG1/CLCN5/SLC26A4/SLC12A1/CLCNKB/CFTR/SLC26A7/CASR/CLIC5/GABRB3/ANO4/SLC12A3/CLIC4/ANO5/SLC26A3/GABRP/ANO3	17
BP	GO:0098661	inorganic anion transmembrane transport	19/749	120/18862	2.56E-07	0.000138429	0.000127169	SLC13A1/GABRG1/CLCN5/SLC26A4/SLC12A1/CLCNKB/CFTR/SLC26A7/CASR/CLIC5/GABRB3/ANO4/SLC12A3/CLIC4/ANO5/SLC5A5/SLC26A3/GABRP/ANO3	19
BP	GO:0006821	chloride transport	18/749	109/18862	2.76E-07	0.000138429	0.000127169	GABRG1/CLCN5/SLC26A4/SLC12A1/CLCNKB/CFTR/SLC26A7/CASR/CLIC5/GABRB3/ANO4/SLC12A3/CLIC4/ANO5/SLC26A3/GABRP/PRKG2/ANO3	18
BP	GO:0070268	cornification	18/749	113/18862	4.82E-07	0.000217161	0.000199497	KRT23/KRT16/KRT6B/SPRR3/KRT14/PKP3/DSG2/KRT34/KRT15/KRT13/KRT6A/KLK13/RPTN/KRT4/PI3/IVL/KRT5/DSG3	18
BP	GO:0098657	import into cell	26/749	230/18862	1.65E-06	0.000628805	0.000577658	SLC15A2/SLC9A4/KCNJ15/GRM1/LRP2/SLC12A1/ACE2/KCNJ1/ATP4B/SLC12A3/SLC5A2/OPHN1/KCNJ3/CALY/SLC18A2/WNK3/NTSR1/LTF/SLC27A2/SLC9A2/SLC9A3/SLC47A1/SLC8A3/ACSL1/SLC5A1/SLC6A14	26
BP	GO:0098739	import across plasma membrane	21/749	161/18862	1.67E-06	0.000628805	0.000577658	SLC15A2/SLC9A4/KCNJ15/GRM1/LRP2/SLC12A1/ACE2/KCNJ1/ATP4B/SLC12A3/SLC5A2/KCNJ3/WNK3/NTSR1/SLC9A2/SLC9A3/SLC47A1/SLC8A3/ACSL1/SLC5A1/SLC6A14	21
BP	GO:0007586	digestion	19/749	138/18862	2.29E-06	0.000796033	0.000731284	PRSS3/SLC9A4/SLC26A7/FABP1/PPARGC1A/SST/AQP5/PTGER3/SLC2A2/NPR3/MGAM/CHRM1/CHRM3/VIL1/TFF1/PLS1/HRH2/NMU/SLC5A1	19
BP	GO:0022600	digestive system process	15/749	99/18862	8.08E-06	0.00260374	0.002391952	SLC9A4/SLC26A7/FABP1/AQP5/PTGER3/SLC2A2/NPR3/CHRM1/CHRM3/VIL1/TFF1/PLS1/HRH2/NMU/SLC5A1	15
BP	GO:0001655	urogenital system development	30/749	320/18862	1.26E-05	0.003800216	0.003491108	LRP2/NPNT/PKHD1/AQP2/FRAS1/PROM1/FREM2/SLIT2/PBX1/TEK/SFRP1/FMN1/FAT4/GCNT4/TACSTD2/AR/FOXB1/LGR5/PDGFD/ADAMTS16/DYNC2H1/ALDH1A2/CYP7B1/CYP4A11/FOXA1/CALB1/EPHA4/COL4A4/LRRK2/LGR4	30
BP	GO:0016054	organic acid catabolic process	26/749	258/18862	1.35E-05	0.00380969	0.003499811	CDO1/PCK1/ACAA2/PCCA/SLC25A21/HAL/ACAT1/LDHD/ALDH1L1/FABP1/ARG1/ABHD2/ACADSB/DBT/EHHADH/ACADM/ABAT/SLC27A2/ALDH6A1/HAO2/CYP4A11/PAH/ALDH3A2/ACAD11/MMUT/DDAH1	26
BP	GO:0035725	sodium ion transmembrane transport	20/749	171/18862	1.55E-05	0.004118231	0.003783256	SLC9A4/HECW2/SLC12A1/ATP4B/SCN2B/GPD1L/SLC17A3/ANK3/SLC12A3/SLC4A4/SLC5A2/WNK3/PTPN3/SLC6A19/SLC9A2/SLC9A3/SCNN1A/SLC8A3/SLC5A1/SLC6A14	20
BP	GO:0006835	dicarboxylic acid transport	14/749	93/18862	1.74E-05	0.004351985	0.003997996	GRM1/LRP2/RIMS1/SLC26A4/SLC26A7/STXBP1/SLC25A21/AVPR1A/SYT1/SLC13A2/SLC26A3/NTSR1/SLC22A6/NTRK2	14
BP	GO:0030879	mammary gland development	17/749	132/18862	1.90E-05	0.004512979	0.004145894	ARHGAP5/CDO1/ITGA2/ARG1/NTN1/NRG1/PRLR/TDGF1/PGR/SOSTDC1/EGF/AR/FOXB1/ATP7A/IRF6/ERBB4/LRP6	17
BP	GO:0044282	small molecule catabolic process	36/749	431/18862	2.31E-05	0.005011515	0.00460388	FUT9/MT3/OXCT1/CDO1/PCK1/ACAA2/INPP5J/PCCA/SLC25A21/FUT6/HAL/ACAT1/LDHD/ALDH1L1/FABP1/ARG1/PFKFB2/ABHD2/ACADSB/DBT/SULT1C4/EHHADH/ACADM/ENPP4/ABAT/NTSR1/SLC27A2/ALDH6A1/HAO2/CYP4A11/PAH/ALDH3A2/ACAD11/MMUT/DDAH1/AKR1B10	36
BP	GO:0050891	multicellular organismal water homeostasis	12/749	72/18862	2.42E-05	0.005011515	0.00460388	ADCY5/AQP4/CFTR/KRT16/GRHL3/SFN/AQP2/MYO5B/RAB11FIP2/CYP4A11/SCNN1A/ADCY1	12
BP	GO:0043588	skin development	35/749	415/18862	2.44E-05	0.005011515	0.00460388	S100A7/TNFRSF19/ITGA6/KRT23/KRT16/GRHL3/ITGA2/KRT6B/SPRR3/SFN/FRAS1/KRT14/PKP3/EXPH5/CLIC4/DSG2/KRT34/GJB3/KRT15/EDAR/SOSTDC1/KRT13/KRT6A/LGR5/ATP7A/LCE5A/KLK13/RPTN/KRT4/IRF6/PI3/IVL/KRT5/DSG3/LGR4	35
BP	GO:0009755	hormone-mediated signaling pathway	21/749	193/18862	2.89E-05	0.005668884	0.005207779	ABHD2/PRLR/SST/NR1D2/NR3C2/SFRP1/ZNF366/ESRRG/PGR/AR/THRB/LGR5/FSHR/CYP7B1/FOXA1/ESRRB/CNOT1/SCGB2A2/SSTR1/ACSL1/LGR4	21
BP	GO:0150104	transport across blood-brain barrier	13/749	87/18862	3.74E-05	0.00686257	0.00630437	SLC15A2/LRP2/AVPR1A/AVPR1B/SLC22A8/ATP8A1/ABCC4/SLC4A4/SLC5A5/SLC16A7/SLC16A12/SLC38A5/SLC5A1	13
BP	GO:0071320	cellular response to cAMP	10/749	53/18862	3.80E-05	0.00686257	0.00630437	CFTR/PCK1/CPS1/AKAP6/SLC5A5/RAPGEF2/SLC26A3/ITPR2/AKAP9/SLC8A3	10
BP	GO:0046395	carboxylic acid catabolic process	24/749	243/18862	3.98E-05	0.006908093	0.006346191	CDO1/PCK1/ACAA2/PCCA/SLC25A21/HAL/ACAT1/LDHD/ALDH1L1/FABP1/ARG1/ABHD2/EHHADH/ACADM/ABAT/SLC27A2/ALDH6A1/HAO2/CYP4A11/PAH/ALDH3A2/ACAD11/MMUT/DDAH1	24
BP	GO:0010232	vascular transport	13/749	88/18862	4.23E-05	0.007060126	0.006485857	SLC15A2/LRP2/AVPR1A/AVPR1B/SLC22A8/ATP8A1/ABCC4/SLC4A4/SLC5A5/SLC16A7/SLC16A12/SLC38A5/SLC5A1	13
BP	GO:0060562	epithelial tube morphogenesis	28/749	309/18862	4.49E-05	0.007067281	0.00649243	BMP5/KDR/LRP2/NPNT/PKHD1/GRHL3/CASR/SLIT2/NTN1/PBX1/CLIC4/SFRP1/FMN1/PGR/FAT4/SOSTDC1/EGF/TACSTD2/NKX2-5/AR/LGR5/SHROOM3/ADAMTS16/FOXA1/EPHA4/TRIM71/LRP6/LGR4	28
BP	GO:0003018	vascular process in circulatory system	24/749	245/18862	4.54E-05	0.007067281	0.00649243	SLC15A2/LRP2/ACE2/CPS1/CASR/SH3GL2/SLIT2/AVPR1A/AVPR1B/SLC22A8/ATP8A1/ABCC4/SLC4A4/TEK/OCLN/SLC5A5/SLC16A7/SLC16A12/CHRM3/ARHGAP42/SLC38A5/DDAH1/HRH2/SLC5A1	24
BP	GO:0048732	gland development	34/749	413/18862	5.17E-05	0.007659145	0.007036152	ARHGAP5/CDO1/PCK1/UGT1A1/CPS1/ITGA2/ARG1/PTN/NTN1/NRG1/PRLR/PBX1/SFRP1/NTN4/EDAR/TDGF1/PGR/SOSTDC1/NKX2-3/EGF/NKX2-5/AR/RAG1/FOXB1/ATP7A/SOX2/ALDH1A2/PTPN3/CYP7B1/FOXA1/IRF6/IL6/ERBB4/LRP6	34
BP	GO:0001763	morphogenesis of a branching structure	20/749	186/18862	5.26E-05	0.007659145	0.007036152	KDR/NPNT/PKHD1/CASR/SLIT2/PBX1/CLIC4/SFRP1/NTN4/TDGF1/PGR/FAT4/EGF/TACSTD2/AR/ADAMTS16/FOXA1/LRRK2/LRP6/LGR4	20
BP	GO:0030104	water homeostasis	12/749	79/18862	6.26E-05	0.008825832	0.008107941	ADCY5/AQP4/CFTR/KRT16/GRHL3/SFN/AQP2/MYO5B/RAB11FIP2/CYP4A11/SCNN1A/ADCY1	12
BP	GO:0051591	response to cAMP	13/749	93/18862	7.62E-05	0.010409812	0.009563081	VGF/CDO1/CFTR/PCK1/CPS1/AKAP6/TEK/SLC5A5/RAPGEF2/SLC26A3/ITPR2/AKAP9/SLC8A3	13
BP	GO:0072001	renal system development	26/749	288/18862	8.84E-05	0.011429415	0.010499749	LRP2/NPNT/PKHD1/AQP2/FRAS1/PROM1/FREM2/SLIT2/PBX1/TEK/SFRP1/FMN1/FAT4/GCNT4/TACSTD2/LGR5/PDGFD/ADAMTS16/DYNC2H1/ALDH1A2/CYP4A11/CALB1/EPHA4/COL4A4/LRRK2/LGR4	26
BP	GO:0015718	monocarboxylic acid transport	19/749	178/18862	8.87E-05	0.011429415	0.010499749	GRM1/RIMS1/STXBP1/CASR/SLC22A13/AVPR1A/SLC22A9/SLC16A9/AVPR1B/ABCC4/SLC10A6/SYT1/SLC16A7/SLC16A12/NTSR1/PLA2G2F/SLC10A2/NTRK2/SLC5A8	19
BP	GO:0015908	fatty acid transport	17/749	150/18862	9.83E-05	0.0117366	0.010781949	PRKAA2/GRM1/RIMS1/STXBP1/FABP1/LCN1/AVPR1A/SLC22A9/AVPR1B/SYT1/NTSR1/SLC27A2/PLA2G2F/CYP4A11/NTRK2/SLC5A8/ACSL1	17
BP	GO:0048488	synaptic vesicle endocytosis	10/749	59/18862	9.89E-05	0.0117366	0.010781949	AMPH/SH3GL2/DNAJC6/SYT1/OPHN1/SNCB/BTBD8/SYT5/KIAA1109/LRRK2	10
BP	GO:0140238	presynaptic endocytosis	10/749	59/18862	9.89E-05	0.0117366	0.010781949	AMPH/SH3GL2/DNAJC6/SYT1/OPHN1/SNCB/BTBD8/SYT5/KIAA1109/LRRK2	10
BP	GO:1901888	regulation of cell junction assembly	20/749	195/18862	0.000102048	0.011800948	0.010841062	KDR/ACE2/LRRTM3/CBLN2/FLRT3/NTN1/EPB41L5/TEK/LRTM2/SFRP1/GPC4/FMN1/OCLN/IL1RAPL2/LRFN5/RAPGEF2/CLDN19/LIMCH1/NTRK2/CLSTN2	20
BP	GO:1901890	positive regulation of cell junction assembly	13/749	96/18862	0.000106204	0.011974543	0.011000537	KDR/ACE2/LRRTM3/CBLN2/FLRT3/EPB41L5/TEK/LRTM2/SFRP1/FMN1/CLDN19/NTRK2/CLSTN2	13
BP	GO:0050808	synapse organization	33/749	412/18862	0.000112216	0.012200473	0.01120809	PDZRN3/BSN/MAPT/C1QL1/PCLO/LRRTM3/KLK8/GABRB3/CNTN5/GPHN/CBLN2/PTN/FLRT3/SHISA6/NTN1/ANK3/LRTM2/GPC4/IL1RAPL2/LRFN5/OPHN1/SNCB/CDH9/IGF1R/ITPKA/ADGRF1/EPHA4/NTRK2/ZDHHC15/CLSTN2/LRRK2/ERBB4/SLC8A3	33
BP	GO:0098659	inorganic cation import across plasma membrane	13/749	97/18862	0.000118263	0.012200473	0.01120809	SLC9A4/KCNJ15/SLC12A1/KCNJ1/ATP4B/SLC12A3/SLC5A2/KCNJ3/WNK3/SLC9A2/SLC9A3/SLC8A3/SLC5A1	13
BP	GO:0099587	inorganic ion import across plasma membrane	13/749	97/18862	0.000118263	0.012200473	0.01120809	SLC9A4/KCNJ15/SLC12A1/KCNJ1/ATP4B/SLC12A3/SLC5A2/KCNJ3/WNK3/SLC9A2/SLC9A3/SLC8A3/SLC5A1	13
BP	GO:0007156	homophilic cell adhesion via plasma membrane adhesion molecules	18/749	167/18862	0.000119029	0.012200473	0.01120809	VSTM2L/PCDHGA3/PCDHGB1/PCDH10/PCDH19/CDHR4/DSG2/FAT4/PCDHGB4/CDH9/PCDHGB5/FAT3/PCDH11Y/CLSTN2/PCDHA12/DSG3/NECTIN3/CDH20	18
BP	GO:0022612	gland morphogenesis	14/749	111/18862	0.000127495	0.012777799	0.011738456	ARG1/PTN/NTN1/SFRP1/NTN4/EDAR/PGR/SOSTDC1/NKX2-3/AR/CYP7B1/FOXA1/IL6/LRP6	14
BP	GO:1905039	carboxylic acid transmembrane transport	17/749	154/18862	0.000136168	0.013350402	0.012264484	PRKAA2/GRM1/LRP2/SFXN2/ACE2/SLC25A21/SLC38A4/SLC3A1/SLC13A2/SLC16A7/NTSR1/SLC6A19/SLC38A5/SLC5A8/SLC47A1/ACSL1/SLC6A14	17
BP	GO:0001822	kidney development	25/749	280/18862	0.000142786	0.013701348	0.012586884	LRP2/NPNT/PKHD1/AQP2/FRAS1/PROM1/FREM2/SLIT2/PBX1/TEK/SFRP1/FMN1/FAT4/GCNT4/TACSTD2/PDGFD/ADAMTS16/DYNC2H1/ALDH1A2/CYP4A11/CALB1/EPHA4/COL4A4/LRRK2/LGR4	25
BP	GO:1903825	organic acid transmembrane transport	17/749	155/18862	0.000147414	0.013850762	0.012724145	PRKAA2/GRM1/LRP2/SFXN2/ACE2/SLC25A21/SLC38A4/SLC3A1/SLC13A2/SLC16A7/NTSR1/SLC6A19/SLC38A5/SLC5A8/SLC47A1/ACSL1/SLC6A14	17
BP	GO:0042445	hormone metabolic process	21/749	218/18862	0.000168516	0.01551038	0.01424877	ADH1B/IYD/BMP5/ACE2/UGT1A1/ADH1A/PPARGC1A/CYP17A1/GCNT4/SLC5A5/DIO1/ALDH1A2/CHST9/FOXA1/RDH8/CYP3A4/CGA/SDR16C5/GHR/UGT1A9/AKR1B10	21
BP	GO:0048754	branching morphogenesis of an epithelial tube	16/749	143/18862	0.000181435	0.01636541	0.015034253	KDR/NPNT/PKHD1/CASR/SLIT2/PBX1/CLIC4/PGR/FAT4/EGF/TACSTD2/AR/ADAMTS16/FOXA1/LRP6/LGR4	16
BP	GO:0061138	morphogenesis of a branching epithelium	18/749	173/18862	0.000186319	0.016476401	0.015136215	KDR/NPNT/PKHD1/CASR/SLIT2/PBX1/CLIC4/SFRP1/NTN4/PGR/FAT4/EGF/TACSTD2/AR/ADAMTS16/FOXA1/LRP6/LGR4	18
BP	GO:0006869	lipid transport	35/749	461/18862	0.000199854	0.017333493	0.015923592	ABCA8/PRKAA2/GRM1/RIMS1/CFTR/LBP/STXBP1/GRAMD1C/FABP1/LCN1/ANO4/APOLD1/AVPR1A/SLC22A9/AVPR1B/TMEM30B/ATP8A1/ABCC4/SLC10A6/SYT1/EGF/ATP11A/NTSR1/SLC22A24/SLC27A2/PLA2G2F/CYP4A11/SLC10A2/NTRK2/ATP10D/SLC5A8/LRP6/ACSL1/ANO3/GALR1	35
BP	GO:0008544	epidermis development	35/749	463/18862	0.00021699	0.018168743	0.016690903	S100A7/TNFRSF19/KRT23/SULT2B1/KRT16/GRHL3/KRT6B/SPRR3/MCOLN3/SFN/KRT14/PKP3/EXPH5/CLIC4/DSG2/KRT34/KRT15/EDAR/SOSTDC1/KRT13/KRT6A/LGR5/ATP7A/LCE5A/KLK13/RPTN/KRT4/IRF6/PI3/ALDH3A2/IVL/KRT5/PLS1/DSG3/LGR4	35
BP	GO:0006885	regulation of pH	13/749	103/18862	0.000218412	0.018168743	0.016690903	SLC9A4/SLC26A4/CFTR/ATP4B/AVPR1A/ATP6V0D2/CLIC4/SLC4A4/SLC26A3/ATP6V1A/SLC9A2/SLC9A3/LRRK2	13
BP	GO:0072329	monocarboxylic acid catabolic process	15/749	131/18862	0.00022157	0.018168743	0.016690903	PCK1/ACAA2/PCCA/ACAT1/LDHD/FABP1/ABHD2/EHHADH/ACADM/SLC27A2/HAO2/CYP4A11/ALDH3A2/ACAD11/MMUT	15
BP	GO:0055067	monovalent inorganic cation homeostasis	17/749	161/18862	0.000233523	0.018806934	0.017277183	SLC9A4/SLC26A4/SLC12A1/CFTR/ATP4B/AVPR1A/ATP6V0D2/SLC12A3/CLIC4/SLC4A4/SLC26A3/ATP6V1A/CYP4A11/SLC9A2/SLC9A3/SCNN1A/LRRK2	17
BP	GO:0098742	cell-cell adhesion via plasma-membrane adhesion molecules	24/749	273/18862	0.000242935	0.019221694	0.017658207	VSTM2L/CLDN16/PCDHGA3/PCDHGB1/PCDH10/FLRT3/PCDH19/CDHR4/DSG2/GPC4/FAT4/PCDHGB4/LRFN5/CLDN19/CDH9/PCDHGB5/FAT3/PCDH11Y/UNC5D/CLSTN2/PCDHA12/DSG3/NECTIN3/CDH20	24
BP	GO:0099504	synaptic vesicle cycle	18/749	177/18862	0.000247853	0.019272709	0.017705072	PRKCG/AMPH/BSN/RIMS1/PCLO/STXBP1/SH3GL2/DNAJC6/SYT9/SYT1/OPHN1/SNCB/SLC18A2/BTBD8/SYT5/KIAA1109/ADCY1/LRRK2	18
BP	GO:0099003	vesicle-mediated transport in synapse	19/749	194/18862	0.000274235	0.020962719	0.019257618	PRKCG/AMPH/BSN/RIMS1/PCLO/STXBP1/SH3GL2/DNAJC6/SYT9/SYT1/OPHN1/SNCB/CALY/SLC18A2/BTBD8/SYT5/KIAA1109/ADCY1/LRRK2	19
BP	GO:0006929	substrate-dependent cell migration	6/749	24/18862	0.000279949	0.021042863	0.019331242	ITGA2/SLIT2/NTN1/ANKS1A/EPB41L5/OPHN1	6
BP	GO:0009062	fatty acid catabolic process	13/749	106/18862	0.000291225	0.021479079	0.019731977	PCK1/ACAA2/PCCA/ACAT1/FABP1/ABHD2/EHHADH/ACADM/SLC27A2/HAO2/ALDH3A2/ACAD11/MMUT	13
BP	GO:0099558	maintenance of synapse structure	5/749	16/18862	0.000295278	0.021479079	0.019731977	BSN/C1QL1/PCLO/CBLN2/OPHN1	5
BP	GO:0008202	steroid metabolic process	27/749	329/18862	0.000312799	0.022392445	0.02057105	PRKAA2/KIT/SULT2B1/FMO5/BMP5/CUBN/UGT2A1/LRP2/MT3/CFTR/UGT1A1/ANGPTL3/ACAA2/CYP2A6/ACAT1/CYP51A1/PPARGC1A/CYP17A1/PRLR/PBX1/HMGCS2/SLC22A24/SLC27A2/CYP7B1/RDH8/CYP3A4/CGA	27
BP	GO:0006865	amino acid transport	16/749	152/18862	0.000365373	0.025747385	0.0236531	GRM1/SFXN2/RIMS1/ACE2/STXBP1/ARG1/AVPR1A/SLC38A4/SLC3A1/SYT1/NTSR1/SLC6A19/NTRK2/SLC38A5/SLC47A1/SLC6A14	16
BP	GO:0071322	cellular response to carbohydrate stimulus	15/749	138/18862	0.000391358	0.026851458	0.024667368	ADCY5/PRKAA2/GJB6/CALCRL/OXCT1/CFTR/PCK1/CASR/RFX6/PPARGC1A/ZBTB20/CCDC186/RAB11FIP2/ZBED6/IGF1R	15
BP	GO:0001696	gastric acid secretion	5/749	17/18862	0.000404702	0.026851458	0.024667368	SLC9A4/SLC26A7/PTGER3/HRH2/NMU	5
BP	GO:0006953	acute-phase response	8/749	46/18862	0.000407417	0.026851458	0.024667368	SAA1/LBP/UGT1A1/SAA4/SAA2/PTGER3/HP/IL6	8
BP	GO:0050919	negative chemotaxis	8/749	46/18862	0.000407417	0.026851458	0.024667368	SEMA6D/SLIT2/FLRT3/NTN1/NRG1/SEMA3D/LRTM2/SEMA5A	8
BP	GO:0006721	terpenoid metabolic process	14/749	124/18862	0.000410809	0.026851458	0.024667368	ADH1B/LRP2/UGT1A1/ADH1A/HMGCS2/GPC4/ALDH1A2/HSPG2/RDH8/ALDH3A2/CYP3A4/SDR16C5/UGT1A9/AKR1B10	14
BP	GO:0032892	positive regulation of organic acid transport	7/749	36/18862	0.000461584	0.029663887	0.027251035	ACE2/STXBP1/AVPR1A/AVPR1B/NTSR1/CYP4A11/ACSL1	7
BP	GO:0006066	alcohol metabolic process	29/749	373/18862	0.000466992	0.029663887	0.027251035	PRKAA2/SULT2B1/ADH1B/FMO5/BMP5/CUBN/MT3/CFTR/PCK1/ANGPTL3/ACAA2/INPP5J/ADH1A/PLPP3/CYP51A1/AVPR1B/HMGCS2/SULT1C4/PLCG2/NTSR1/ITPKA/ALDH1A2/CYP7B1/RDH8/ALDH3A2/CYP3A4/SDR16C5/ACER2/AKR1B10	29
BP	GO:0099054	presynapse assembly	8/749	47/18862	0.000474136	0.029699361	0.027283624	BSN/PCLO/LRRTM3/CNTN5/CBLN2/GPC4/IL1RAPL2/LRFN5	8
BP	GO:0071333	cellular response to glucose stimulus	14/749	127/18862	0.000524474	0.032356185	0.029724342	ADCY5/PRKAA2/GJB6/OXCT1/CFTR/PCK1/CASR/RFX6/PPARGC1A/ZBTB20/CCDC186/RAB11FIP2/ZBED6/IGF1R	14
BP	GO:0036465	synaptic vesicle recycling	10/749	72/18862	0.0005309	0.032356185	0.029724342	AMPH/SH3GL2/DNAJC6/SYT1/OPHN1/SNCB/BTBD8/SYT5/KIAA1109/LRRK2	10
BP	GO:0007416	synapse assembly	17/749	173/18862	0.000543073	0.032656786	0.030000493	BSN/PCLO/LRRTM3/GABRB3/CNTN5/CBLN2/FLRT3/NTN1/LRTM2/GPC4/IL1RAPL2/LRFN5/CDH9/ADGRF1/NTRK2/CLSTN2/ERBB4	17
BP	GO:0016101	diterpenoid metabolic process	13/749	114/18862	0.000593529	0.03522126	0.032356372	ADH1B/LRP2/UGT1A1/ADH1A/GPC4/ALDH1A2/HSPG2/RDH8/ALDH3A2/CYP3A4/SDR16C5/UGT1A9/AKR1B10	13
BP	GO:0071331	cellular response to hexose stimulus	14/749	129/18862	0.000614261	0.035613003	0.032716252	ADCY5/PRKAA2/GJB6/OXCT1/CFTR/PCK1/CASR/RFX6/PPARGC1A/ZBTB20/CCDC186/RAB11FIP2/ZBED6/IGF1R	14
BP	GO:0014074	response to purine-containing compound	15/749	144/18862	0.000615923	0.035613003	0.032716252	VGF/CDO1/CFTR/PCK1/CPS1/PPARGC1A/AKAP6/TEK/SLC5A5/RAPGEF2/TMEM38A/SLC26A3/ITPR2/AKAP9/SLC8A3	15
BP	GO:0046950	cellular ketone body metabolic process	4/749	11/18862	0.000650893	0.036722072	0.033735109	OXCT1/ACAT1/HMGCS2/ACSS3	4
BP	GO:0003091	renal water homeostasis	7/749	38/18862	0.000651389	0.036722072	0.033735109	ADCY5/AQP4/AQP2/MYO5B/RAB11FIP2/CYP4A11/ADCY1	7
BP	GO:0071326	cellular response to monosaccharide stimulus	14/749	130/18862	0.000663834	0.036903312	0.033901607	ADCY5/PRKAA2/GJB6/OXCT1/CFTR/PCK1/CASR/RFX6/PPARGC1A/ZBTB20/CCDC186/RAB11FIP2/ZBED6/IGF1R	14
BP	GO:0031424	keratinization	20/749	225/18862	0.000675849	0.036903312	0.033901607	KRT23/KRT16/KRT6B/SPRR3/SFN/KRT14/PKP3/DSG2/KRT34/KRT15/KRT13/KRT6A/LCE5A/KLK13/RPTN/KRT4/PI3/IVL/KRT5/DSG3	20
BP	GO:0023061	signal release	34/749	475/18862	0.000707159	0.036903312	0.033901607	ADCY5/PRKCG/HCRT/VGF/RIMS1/OXCT1/CFTR/PCLO/STXBP1/CASR/PFKFB2/RFX6/SYT10/MYRIP/ABCC4/SFRP1/SYT9/SYT1/SLC2A2/RAB11FIP1/CCDC186/RAB11FIP2/ZBED6/SLC18A2/SYT5/IL6/ITPR2/LIN7A/ADCY1/LRRK2/NMU/WLS/ILDR2/GALR1	34
BP	GO:0051453	regulation of intracellular pH	11/749	88/18862	0.000711066	0.036903312	0.033901607	SLC9A4/CFTR/AVPR1A/ATP6V0D2/CLIC4/SLC4A4/SLC26A3/ATP6V1A/SLC9A2/SLC9A3/LRRK2	11
BP	GO:0060993	kidney morphogenesis	11/749	88/18862	0.000711066	0.036903312	0.033901607	NPNT/FRAS1/PBX1/FMN1/FAT4/GCNT4/TACSTD2/ADAMTS16/CALB1/LRRK2/LGR4	11
BP	GO:0045956	positive regulation of calcium ion-dependent exocytosis	5/749	19/18862	0.000711882	0.036903312	0.033901607	STXBP1/CDK5R2/SYT10/SYT9/SYT1	5
BP	GO:0098719	sodium ion import across plasma membrane	5/749	19/18862	0.000711882	0.036903312	0.033901607	SLC9A4/SLC5A2/SLC9A2/SLC9A3/SLC5A1	5
BP	GO:0099172	presynapse organization	8/749	50/18862	0.000729053	0.037363942	0.03432477	BSN/PCLO/LRRTM3/CNTN5/CBLN2/GPC4/IL1RAPL2/LRFN5	8
BP	GO:0042593	glucose homeostasis	20/749	229/18862	0.000842507	0.042183615	0.038752412	ADCY5/PRKAA2/GJB6/VGF/OXCT1/CFTR/PCK1/CASR/GCKR/RFX6/PPARGC1A/BECN2/ZBTB20/CCDC186/RAB11FIP2/ZBED6/IGF1R/FOXA1/IL6/ADGRF5	20
BP	GO:0034284	response to monosaccharide	18/749	196/18862	0.000844147	0.042183615	0.038752412	ADCY5/PRKAA2/GJB6/OXCT1/CFTR/PCK1/ITGA2/CASR/GCKR/PFKFB2/RFX6/PPARGC1A/ZBTB20/CCDC186/RAB11FIP2/ZBED6/IGF1R/ILDR2	18
BP	GO:0031345	negative regulation of cell projection organization	17/749	180/18862	0.000851864	0.042183615	0.038752412	MT3/SEMA6D/TLX2/FSTL4/INPP5J/KLK8/SLIT2/NTN1/SEMA3D/RAPGEF2/TACSTD2/STMN2/PTPRG/EPHA4/SEMA5A/RAP1GAP/LRRK2	17
BP	GO:0003073	regulation of systemic arterial blood pressure	11/749	90/18862	0.000860508	0.042183615	0.038752412	TNNI3/ACE2/AVPR1A/AVPR1B/AR/NTSR1/ADAMTS16/CYP4A11/ARHGAP42/DDAH1/NMU	11
BP	GO:0033500	carbohydrate homeostasis	20/749	230/18862	0.000889313	0.042202083	0.038769378	ADCY5/PRKAA2/GJB6/VGF/OXCT1/CFTR/PCK1/CASR/GCKR/RFX6/PPARGC1A/BECN2/ZBTB20/CCDC186/RAB11FIP2/ZBED6/IGF1R/FOXA1/IL6/ADGRF5	20
BP	GO:0044242	cellular lipid catabolic process	20/749	230/18862	0.000889313	0.042202083	0.038769378	MT3/PCK1/ANGPTL3/ACAA2/CPS1/PCCA/ACAT1/FABP1/ABHD2/EHHADH/ACADM/PLCG2/SLC27A2/HAO2/ALDH3A2/ACAD11/MMUT/ACER2/AKR1B10/SORL1	20
BP	GO:0001101	response to acid chemical	13/749	119/18862	0.000892735	0.042202083	0.038769378	CDO1/PCK1/CPS1/CPEB4/ARG1/AQP2/PTN/PPARGC1A/AVPR1A/SST/ATP7A/PDGFD/NTRK2	13
BP	GO:0046717	acid secretion	7/749	40/18862	0.000898315	0.042202083	0.038769378	SLC9A4/SLC26A7/CASR/PTGER3/NTSR1/HRH2/NMU	7
BP	GO:0052695	cellular glucuronidation	5/749	20/18862	0.000918392	0.042700515	0.039227267	UGT2A1/UGT1A1/UGT2A3/UGT1A10/UGT1A9	5
BP	GO:1902224	ketone body metabolic process	4/749	12/18862	0.000945773	0.043524853	0.039984554	OXCT1/ACAT1/HMGCS2/ACSS3	4
BP	GO:0030216	keratinocyte differentiation	24/749	302/18862	0.001032934	0.047055899	0.043228386	S100A7/KRT23/KRT16/KRT6B/SPRR3/SFN/KRT14/PKP3/EXPH5/CLIC4/DSG2/KRT34/KRT15/KRT13/KRT6A/LCE5A/KLK13/RPTN/KRT4/IRF6/PI3/IVL/KRT5/DSG3	24
BP	GO:0006833	water transport	5/749	21/18862	0.001166338	0.052601821	0.048323204	AQP4/CFTR/AQP2/AQP5/SLC5A1	5
BP	GO:0001523	retinoid metabolic process	12/749	108/18862	0.001197871	0.053438177	0.049091531	ADH1B/LRP2/UGT1A1/ADH1A/GPC4/ALDH1A2/HSPG2/RDH8/CYP3A4/SDR16C5/UGT1A9/AKR1B10	12
BP	GO:2000193	positive regulation of fatty acid transport	6/749	31/18862	0.00120858	0.053438177	0.049091531	STXBP1/AVPR1A/AVPR1B/NTSR1/CYP4A11/ACSL1	6
BP	GO:0009913	epidermal cell differentiation	27/749	360/18862	0.001233504	0.054010701	0.049617486	S100A7/KRT23/SULT2B1/KRT16/KRT6B/SPRR3/MCOLN3/SFN/KRT14/PKP3/EXPH5/CLIC4/DSG2/KRT34/KRT15/KRT13/KRT6A/LCE5A/KLK13/RPTN/KRT4/IRF6/PI3/IVL/KRT5/PLS1/DSG3	27
CC	GO:0045177	apical part of cell	60/777	414/19520	2.84E-18	1.31E-15	1.14E-15	SLC15A2/GJB6/SLC9A4/CUBN/ADGRG2/CLCN5/LRP2/SLC26A4/SLC12A1/CFTR/ACE2/PKHD1/CASR/CLIC5/FABP1/EPB41L4B/AQP2/SLC22A13/PROM1/PAPPA2/MARVELD2/ATP6V0D2/SLC17A3/SLC12A3/AQP5/MUC20/CLIC4/SLC22A8/DSG2/ABCC4/TEK/EDAR/TDGF1/FAT4/OCLN/SLC2A2/KL/RAPGEF2/MYO5B/SLC26A3/MUC17/SHROOM3/ATP7A/MGAM/ATP6V1A/DYNC2H1/CYP4A11/SLC6A19/SLC10A2/PDZK1/AJAP1/SLC9A3/SCNN1A/PATJ/SLC5A8/SLC47A1/ADGRF5/SLC5A1/PRKG2/PTPRH	60
CC	GO:0016324	apical plasma membrane	51/777	351/19520	9.51E-16	2.19E-13	1.91E-13	SLC15A2/GJB6/SLC9A4/CUBN/ADGRG2/LRP2/SLC26A4/SLC12A1/CFTR/ACE2/PKHD1/CASR/CLIC5/AQP2/SLC22A13/PROM1/PAPPA2/MARVELD2/ATP6V0D2/SLC17A3/SLC12A3/AQP5/MUC20/SLC22A8/DSG2/ABCC4/TEK/TDGF1/OCLN/SLC2A2/KL/RAPGEF2/SLC26A3/MUC17/SHROOM3/ATP7A/MGAM/ATP6V1A/CYP4A11/SLC6A19/SLC10A2/PDZK1/AJAP1/SLC9A3/SCNN1A/PATJ/SLC5A8/SLC47A1/SLC5A1/PRKG2/PTPRH	51
CC	GO:0045178	basal part of cell	33/777	258/19520	3.41E-09	5.24E-07	4.56E-07	ABCA8/SLC9A4/AQP4/SLC26A7/ITGA2/PLPP3/CASR/AQP2/SLCO4C1/KRT14/MARVELD2/SLC22A9/ANK3/AQP5/MUC20/SLC22A8/MAP7/ABCC4/SLC4A4/TEK/CLDN19/TACSTD2/SLC16A12/ATP7A/FRMPD2/SLC22A6/DLG2/CHRM3/AJAP1/SYNJ2BP/LIN7A/SLC47A1/ERBB4	33
CC	GO:0009925	basal plasma membrane	31/777	240/19520	8.05E-09	9.27E-07	8.07E-07	ABCA8/SLC9A4/AQP4/SLC26A7/PLPP3/CASR/AQP2/SLCO4C1/MARVELD2/SLC22A9/ANK3/AQP5/MUC20/SLC22A8/MAP7/ABCC4/SLC4A4/TEK/CLDN19/TACSTD2/SLC16A12/ATP7A/FRMPD2/SLC22A6/DLG2/CHRM3/AJAP1/SYNJ2BP/LIN7A/SLC47A1/ERBB4	31
CC	GO:0098793	presynapse	47/777	487/19520	2.08E-08	1.92E-06	1.67E-06	PRKCG/HCRT/CLCN5/AMPH/BSN/RIMS1/MT3/C1QL1/KCTD8/PCLO/STXBP1/ITGA2/CASR/SH3GL2/CNTN5/PTN/SYT10/FLRT3/RGS7BP/DNAJC6/SYT9/GPC4/CNTN1/SYT1/OPHN1/SNCB/CDH9/KCNJ3/SV2C/SLC18A2/NTSR1/DGKI/CNGB1/CHRM1/BTBD8/CALB1/PNOC/SYT5/EPHA4/KIAA1109/NTRK2/KCTD16/LIN7A/LRRK2/ERBB4/SLC8A3/NMU	47
CC	GO:0016323	basolateral plasma membrane	27/777	211/19520	8.98E-08	6.90E-06	6.00E-06	ABCA8/SLC9A4/AQP4/SLC26A7/PLPP3/CASR/AQP2/SLCO4C1/MARVELD2/SLC22A9/ANK3/SLC22A8/MAP7/ABCC4/SLC4A4/TEK/CLDN19/SLC16A12/ATP7A/FRMPD2/SLC22A6/DLG2/AJAP1/SYNJ2BP/LIN7A/SLC47A1/ERBB4	27
CC	GO:0044306	neuron projection terminus	20/777	130/19520	2.11E-07	1.39E-05	1.21E-05	PRKCG/BSN/ITGA2/CASR/FLRT3/SYT1/OPHN1/SNCB/SLC18A2/NTSR1/CNGB1/CHRM1/BTBD8/CALB1/PNOC/EPHA4/NTRK2/LRRK2/SLC8A3/NMU	20
CC	GO:0005911	cell-cell junction	44/777	485/19520	3.41E-07	1.97E-05	1.71E-05	ITGA6/PRKCG/KIT/GJB6/CLDN16/PLPP3/PLEKHA7/CGN/EPB41L4B/PKP3/MARVELD2/FLRT3/EPB41L5/ANK3/CLIC4/MAGI3/CCDC85A/DSG2/AKAP6/TEK/GJB3/AMOTL1/PANX2/FMN1/OCLN/SLC2A2/RAPGEF2/CLDN19/CDH9/WNK3/SHROOM3/FRMPD2/MPP7/AJAP1/EPHA4/CGNL1/PATJ/GJA8/LIN7A/AMOT/DSG3/NECTIN3/CDH20/SLC5A1	44
CC	GO:0043296	apical junction complex	20/777	137/19520	5.04E-07	2.58E-05	2.25E-05	CLDN16/PLEKHA7/CGN/EPB41L4B/MARVELD2/ANK3/MAGI3/AMOTL1/OCLN/RAPGEF2/CLDN19/WNK3/SHROOM3/FRMPD2/MPP7/CGNL1/PATJ/LIN7A/AMOT/NECTIN3	20
CC	GO:0097060	synaptic membrane	35/777	368/19520	1.87E-06	8.64E-05	7.52E-05	PRKCG/GABRG1/GRM1/RIMS1/KCTD8/LRRTM3/STXBP1/GABRB3/CNTN5/GPHN/FLRT3/SHISA6/RGS7BP/ANK3/GPC4/CNTN1/SYT1/LRFN5/CDH9/KCNJ3/DGKI/DLG2/CHRM1/CHRM3/GABRP/EPHA4/KCTD16/SYNJ2BP/CLSTN2/LIN7A/ADCY1/ERBB4/NECTIN3/AKAP9/SLC8A3	35
CC	GO:0043679	axon terminus	17/777	114/19520	2.65E-06	0.000111174	9.67E-05	PRKCG/ITGA2/CASR/FLRT3/OPHN1/SNCB/SLC18A2/NTSR1/CNGB1/CHRM1/CALB1/PNOC/EPHA4/NTRK2/LRRK2/SLC8A3/NMU	17
CC	GO:0031526	brush border membrane	12/777	59/19520	2.91E-06	0.000111702	9.72E-05	CUBN/LRP2/SLC26A4/ACE2/SLC17A3/SLC3A1/SLC26A3/ATP7A/SLC6A19/PDZK1/SLC9A3/SLC5A1	12
CC	GO:0005923	bicellular tight junction	17/777	117/19520	3.82E-06	0.000135377	0.000117773	CLDN16/CGN/EPB41L4B/MARVELD2/ANK3/MAGI3/AMOTL1/OCLN/RAPGEF2/CLDN19/WNK3/FRMPD2/MPP7/CGNL1/PATJ/LIN7A/AMOT	17
CC	GO:0098839	postsynaptic density membrane	14/777	86/19520	7.08E-06	0.000233057	0.000202751	GRM1/LRRTM3/SHISA6/RGS7BP/LRFN5/DLG2/CHRM1/EPHA4/SYNJ2BP/CLSTN2/LIN7A/ADCY1/ERBB4/NECTIN3	14
CC	GO:0070160	tight junction	17/777	124/19520	8.50E-06	0.000261202	0.000227236	CLDN16/CGN/EPB41L4B/MARVELD2/ANK3/MAGI3/AMOTL1/OCLN/RAPGEF2/CLDN19/WNK3/FRMPD2/MPP7/CGNL1/PATJ/LIN7A/AMOT	17
CC	GO:0005903	brush border	15/777	101/19520	1.07E-05	0.000308439	0.00026833	CUBN/LRP2/SLC26A4/ACE2/SLC17A3/SLC3A1/SLC2A2/SLC26A3/ATP7A/SLC6A19/PDZK1/VIL1/SLC9A3/PLS1/SLC5A1	15
CC	GO:0099240	intrinsic component of synaptic membrane	18/777	140/19520	1.16E-05	0.000313688	0.000272897	LRRTM3/CNTN5/GPHN/FLRT3/SHISA6/RGS7BP/GPC4/CNTN1/LRFN5/CDH9/KCNJ3/CHRM1/EPHA4/CLSTN2/ADCY1/ERBB4/NECTIN3/SLC8A3	18
CC	GO:0005902	microvillus	14/777	91/19520	1.39E-05	0.000355009	0.000308845	IQGAP2/PROM1/AQP5/MUC20/CLIC4/TEK/ATP7A/ATP6V1A/KIF13B/FOXA1/PDZK1/VIL1/LRRK2/PTPRH	14
CC	GO:0005604	basement membrane	14/777	94/19520	2.03E-05	0.000491454	0.000427546	FRAS1/PTN/FREM2/NTN1/VWC2/NTN4/COL4A6/ATRNL1/THBS4/LAMB4/HSPG2/COL4A4/FREM1/MEGF9	14
CC	GO:0045211	postsynaptic membrane	26/777	265/19520	2.27E-05	0.000522092	0.0004542	GABRG1/GRM1/KCTD8/LRRTM3/GABRB3/GPHN/FLRT3/SHISA6/RGS7BP/ANK3/CNTN1/LRFN5/CDH9/DLG2/CHRM1/CHRM3/GABRP/EPHA4/KCTD16/SYNJ2BP/CLSTN2/LIN7A/ADCY1/ERBB4/NECTIN3/SLC8A3	26
CC	GO:0099634	postsynaptic specialization membrane	15/777	109/19520	2.72E-05	0.00059722	0.000519559	GRM1/LRRTM3/GPHN/SHISA6/RGS7BP/LRFN5/DLG2/CHRM1/EPHA4/SYNJ2BP/CLSTN2/LIN7A/ADCY1/ERBB4/NECTIN3	15
CC	GO:0098984	neuron to neuron synapse	30/777	342/19520	4.70E-05	0.000984075	0.000856108	PRKCG/INSYN1/GRM1/BSN/PCLO/CPEB4/LRRTM3/SH3GL2/GPHN/SHISA6/RGS7BP/DNAJC6/SYT9/SYT1/LRFN5/NTSR1/DGKI/DLG2/CHRM1/CALB1/EPHA4/NTRK2/SYNJ2BP/ZDHHC15/CLSTN2/LIN7A/ADCY1/ERBB4/NECTIN3/SLC8A3	30
CC	GO:0099144	anchored component of synaptic membrane	5/777	12/19520	6.19E-05	0.00123997	0.001078727	CNTN5/GPHN/RGS7BP/GPC4/CNTN1	5
CC	GO:0098936	intrinsic component of postsynaptic membrane	14/777	105/19520	7.12E-05	0.001368167	0.001190254	LRRTM3/FLRT3/SHISA6/RGS7BP/CNTN1/LRFN5/CDH9/CHRM1/EPHA4/CLSTN2/ADCY1/ERBB4/NECTIN3/SLC8A3	14
CC	GO:0099146	intrinsic component of postsynaptic density membrane	9/777	50/19520	0.000138464	0.002553285	0.002221262	LRRTM3/SHISA6/RGS7BP/LRFN5/CHRM1/CLSTN2/ADCY1/ERBB4/NECTIN3	9
CC	GO:0098858	actin-based cell projection	21/777	216/19520	0.000153676	0.002724799	0.002370472	ITGA6/IQGAP2/PROM1/AQP5/MUC20/CLIC4/ACP3/TEK/ATP7A/ATP6V1A/KIF13B/FOXA1/CALB1/PDZK1/EPHA4/VIL1/PLS1/LRRK2/KITLG/RAPH1/PTPRH	21
CC	GO:0031253	cell projection membrane	27/777	337/19520	0.000475222	0.007938351	0.006906066	GABRG1/CNGA1/CUBN/LRP2/AIF1L/SLC26A4/MAPT/ACE2/PROM1/EVC/SHISA6/EPB41L5/SLC17A3/MUC20/SLC3A1/TACR3/SLC26A3/ATP7A/CNGB1/SLC6A19/PDZK1/SLC9A3/EPS8L3/SCNN1A/SLC5A1/WLS/PTPRH	27
CC	GO:0099061	integral component of postsynaptic density membrane	8/777	47/19520	0.000482156	0.007938351	0.006906066	LRRTM3/SHISA6/LRFN5/CHRM1/CLSTN2/ADCY1/ERBB4/NECTIN3	8
CC	GO:0098862	cluster of actin-based cell projections	16/777	156/19520	0.000502729	0.00799165	0.006952435	CUBN/LRP2/SLC26A4/ACE2/SLC17A3/SLC3A1/SLC2A2/SLC26A3/ATP7A/SLC6A19/CALB1/PDZK1/VIL1/SLC9A3/PLS1/SLC5A1	16
CC	GO:0150034	distal axon	24/777	287/19520	0.000524371	0.008057842	0.007010019	PRKCG/MAPT/CPEB4/INPP5J/ITGA2/CASR/CDK5R2/MYO9A/PCDHGB1/FLRT3/OPHN1/SNCB/STMN2/SLC18A2/NTSR1/CNGB1/CHRM1/CALB1/PNOC/EPHA4/NTRK2/LRRK2/SLC8A3/NMU	24
CC	GO:0099055	integral component of postsynaptic membrane	12/777	100/19520	0.000615415	0.009151819	0.007961738	LRRTM3/FLRT3/SHISA6/LRFN5/CDH9/CHRM1/EPHA4/CLSTN2/ADCY1/ERBB4/NECTIN3/SLC8A3	12
CC	GO:0014069	postsynaptic density	25/777	313/19520	0.000792209	0.011412765	0.009928676	PRKCG/INSYN1/GRM1/BSN/PCLO/CPEB4/LRRTM3/GPHN/SHISA6/RGS7BP/DNAJC6/LRFN5/DGKI/DLG2/CHRM1/EPHA4/NTRK2/SYNJ2BP/ZDHHC15/CLSTN2/LIN7A/ADCY1/ERBB4/NECTIN3/SLC8A3	25
CC	GO:0098889	intrinsic component of presynaptic membrane	9/777	64/19520	0.000927138	0.012951831	0.011267605	CNTN5/RGS7BP/GPC4/CNTN1/CDH9/KCNJ3/CHRM1/EPHA4/ERBB4	9
CC	GO:0043195	terminal bouton	8/777	52/19520	0.000968784	0.013075097	0.011374842	OPHN1/SLC18A2/NTSR1/CNGB1/CALB1/NTRK2/LRRK2/NMU	8
CC	GO:0032279	asymmetric synapse	25/777	318/19520	0.000992686	0.013075097	0.011374842	PRKCG/INSYN1/GRM1/BSN/PCLO/CPEB4/LRRTM3/GPHN/SHISA6/RGS7BP/DNAJC6/LRFN5/DGKI/DLG2/CHRM1/EPHA4/NTRK2/SYNJ2BP/ZDHHC15/CLSTN2/LIN7A/ADCY1/ERBB4/NECTIN3/SLC8A3	25
CC	GO:0098686	hippocampal mossy fiber to CA3 synapse	6/777	30/19520	0.001021254	0.013077723	0.011377127	SH3GL2/SYT9/SYT1/CALB1/ADCY1/NECTIN3	6
CC	GO:0042734	presynaptic membrane	14/777	137/19520	0.00114269	0.014237305	0.012385919	RIMS1/KCTD8/STXBP1/CNTN5/RGS7BP/GPC4/CNTN1/SYT1/CDH9/KCNJ3/CHRM1/EPHA4/KCTD16/ERBB4	14
CC	GO:0098978	glutamatergic synapse	24/777	308/19520	0.001399514	0.01697832	0.014770498	GRM1/BSN/PCLO/LRRTM3/STXBP1/SH3GL2/CBLN2/FLRT3/SHISA6/RGS7BP/GPC4/SYT1/IL1RAPL2/LRFN5/OPHN1/CALY/CHRM1/CALB1/EPHA4/CLSTN2/ADCY1/LRRK2/ERBB4/AKAP9	24
CC	GO:0005912	adherens junction	16/777	172/19520	0.001439725	0.017018292	0.014805273	ITGA6/PLPP3/PLEKHA7/PKP3/EPB41L5/CCDC85A/FMN1/CDH9/WNK3/SHROOM3/MPP7/AJAP1/EPHA4/LIN7A/NECTIN3/CDH20	16
CC	GO:0098948	intrinsic component of postsynaptic specialization membrane	9/777	69/19520	0.001599536	0.018434657	0.016037457	LRRTM3/SHISA6/RGS7BP/LRFN5/CHRM1/CLSTN2/ADCY1/ERBB4/NECTIN3	9
CC	GO:0099699	integral component of synaptic membrane	13/777	128/19520	0.001788927	0.020114526	0.017498879	LRRTM3/FLRT3/SHISA6/LRFN5/CDH9/KCNJ3/CHRM1/EPHA4/CLSTN2/ADCY1/ERBB4/NECTIN3/SLC8A3	13
CC	GO:0001533	cornified envelope	7/777	45/19520	0.001868316	0.020144691	0.017525122	SPRR3/PKP3/DSG2/RPTN/PI3/IVL/DSG3	7
CC	GO:0099572	postsynaptic specialization	25/777	333/19520	0.001879006	0.020144691	0.017525122	PRKCG/INSYN1/GRM1/BSN/PCLO/CPEB4/LRRTM3/GPHN/SHISA6/RGS7BP/DNAJC6/LRFN5/DGKI/DLG2/CHRM1/EPHA4/NTRK2/SYNJ2BP/ZDHHC15/CLSTN2/LIN7A/ADCY1/ERBB4/NECTIN3/SLC8A3	25
CC	GO:1990351	transporter complex	25/777	338/19520	0.002296144	0.024057327	0.020928969	GABRG1/CLCNKB/CFTR/KCNJ1/ATP4B/CLIC5/GABRB3/SCN2B/SHISA6/CLIC4/ATP8A1/AKAP6/VWC2/KCNIP1/KCNJ3/ATP11A/ATP1B4/CNGB1/DLG2/GABRP/SYNJ2BP/SCNN1A/ATP10D/LRRC55/AKAP9	25
CC	GO:0046658	anchored component of plasma membrane	8/777	60/19520	0.002492688	0.025536202	0.022215533	PKHD1/CNTN5/GPHN/GAS1/RGS7BP/MELTF/GPC4/CNTN1	8
CC	GO:0034707	chloride channel complex	7/777	50/19520	0.003464524	0.034720559	0.030205578	GABRG1/CLCNKB/CFTR/CLIC5/GABRB3/CLIC4/GABRP	7
CC	GO:0099060	integral component of postsynaptic specialization membrane	8/777	66/19520	0.004544049	0.044570356	0.03877453	LRRTM3/SHISA6/LRFN5/CHRM1/CLSTN2/ADCY1/ERBB4/NECTIN3	8
CC	GO:0070382	exocytic vesicle	17/777	215/19520	0.005681834	0.05456928	0.047473217	HCRT/CLCN5/AMPH/BSN/MT3/SH3GL2/SYT10/RAB3IP/SYT9/SYTL5/SYT1/SV2C/SLC18A2/DGKI/BTBD8/SYT5/LRRK2	17
MF	GO:0008509	anion transmembrane transporter activity	51/761	459/18337	1.53E-10	1.20E-07	1.05E-07	SLC13A1/SLC15A2/SLC9A4/GABRG1/CLCN5/SFXN2/SLC26A4/SLC12A1/CLCNKB/CFTR/SLC26A7/SLC25A21/CLIC5/GABRB3/ANO4/AQP2/SLCO4C1/SLC22A13/SLC22A9/SLC16A9/SLC17A3/SLC12A3/SLC38A4/CLIC4/SLC22A8/ABCC4/SLC3A1/SLC4A4/SLC10A6/ANO5/SLC5A2/SLC2A2/SLC13A2/SLC5A5/SLC26A3/SLC16A7/SLC16A12/SLC18A2/SLC27A2/SLC22A6/SLC6A19/SLC10A2/SLC9A2/GABRP/SLC9A3/SLC38A5/SLC5A8/SLC47A1/SLC5A1/SLC6A14/ANO3	51
MF	GO:0015291	secondary active transmembrane transporter activity	33/761	239/18337	1.31E-09	5.14E-07	4.50E-07	SLC13A1/SLC15A2/SLC9A4/CLCN5/SLC26A4/SLC12A1/SLC26A7/SLCO4C1/SLC22A9/SLC16A9/SLC17A3/SLC12A3/SLC38A4/SLC22A8/SLC4A4/SLC10A6/SLC5A2/SLC13A2/SLC5A5/SLC26A3/SLC16A7/SLC16A12/SLC18A2/SLC22A6/SLC6A19/SLC10A2/SLC9A2/SLC9A3/SLC5A8/SLC47A1/SLC8A3/SLC5A1/SLC6A14	33
MF	GO:0022804	active transmembrane transporter activity	37/761	301/18337	3.53E-09	9.21E-07	8.05E-07	SLC13A1/ABCA8/SLC15A2/SLC9A4/CLCN5/SLC26A4/SLC12A1/CFTR/SLC26A7/SLCO4C1/SLC22A9/SLC16A9/SLC17A3/SLC12A3/SLC38A4/SLC22A8/ABCC4/SLC4A4/SLC10A6/SLC5A2/SLC13A2/SLC5A5/SLC26A3/SLC16A7/SLC16A12/SLC18A2/ATP7A/SLC22A6/SLC6A19/SLC10A2/SLC9A2/SLC9A3/SLC5A8/SLC47A1/SLC8A3/SLC5A1/SLC6A14	37
MF	GO:0022853	active ion transmembrane transporter activity	29/761	206/18337	8.43E-09	1.65E-06	1.44E-06	SLC13A1/SLC15A2/SLC9A4/CLCN5/SLC26A4/SLC12A1/SLC26A7/SLCO4C1/SLC22A9/SLC17A3/SLC12A3/SLC22A8/ABCC4/SLC4A4/SLC10A6/SLC5A2/SLC13A2/SLC5A5/SLC26A3/SLC16A7/SLC18A2/ATP7A/SLC22A6/SLC10A2/SLC9A2/SLC9A3/SLC5A8/SLC8A3/SLC5A1	29
MF	GO:0015103	inorganic anion transmembrane transporter activity	23/761	145/18337	3.10E-08	4.84E-06	4.24E-06	SLC13A1/GABRG1/CLCN5/SLC26A4/SLC12A1/CLCNKB/CFTR/SLC26A7/CLIC5/GABRB3/ANO4/SLC17A3/SLC12A3/CLIC4/SLC22A8/SLC4A4/ANO5/SLC5A5/SLC26A3/SLC18A2/SLC22A6/GABRP/ANO3	23
MF	GO:0015108	chloride transmembrane transporter activity	17/761	101/18337	8.19E-07	0.000106761	9.34E-05	GABRG1/CLCN5/SLC26A4/SLC12A1/CLCNKB/CFTR/SLC26A7/CLIC5/GABRB3/ANO4/SLC12A3/CLIC4/ANO5/SLC26A3/SLC18A2/GABRP/ANO3	17
MF	GO:0015293	symporter activity	20/761	143/18337	1.91E-06	0.000212838	0.000186222	SLC13A1/SLC15A2/SLC12A1/SLC16A9/SLC17A3/SLC12A3/SLC38A4/SLC4A4/SLC10A6/SLC5A2/SLC13A2/SLC5A5/SLC16A7/SLC16A12/SLC18A2/SLC6A19/SLC10A2/SLC5A8/SLC5A1/SLC6A14	20
MF	GO:0046943	carboxylic acid transmembrane transporter activity	21/761	157/18337	2.21E-06	0.000213385	0.000186701	SFXN2/SLC26A4/SLC26A7/SLC25A21/SLC22A13/SLC22A9/SLC16A9/SLC38A4/SLC3A1/SLC10A6/SLC13A2/SLC26A3/SLC16A7/SLC16A12/SLC27A2/SLC6A19/SLC10A2/SLC38A5/SLC5A8/SLC47A1/SLC6A14	21
MF	GO:0005342	organic acid transmembrane transporter activity	21/761	158/18337	2.46E-06	0.000213385	0.000186701	SFXN2/SLC26A4/SLC26A7/SLC25A21/SLC22A13/SLC22A9/SLC16A9/SLC38A4/SLC3A1/SLC10A6/SLC13A2/SLC26A3/SLC16A7/SLC16A12/SLC27A2/SLC6A19/SLC10A2/SLC38A5/SLC5A8/SLC47A1/SLC6A14	21
MF	GO:0008514	organic anion transmembrane transporter activity	22/761	177/18337	4.38E-06	0.000342655	0.000299806	SFXN2/SLC26A4/CFTR/SLC26A7/SLC25A21/SLCO4C1/SLC22A13/SLC22A9/SLC17A3/SLC3A1/SLC4A4/SLC10A6/SLC2A2/SLC13A2/SLC26A3/SLC16A7/SLC16A12/SLC22A6/SLC38A5/SLC5A8/SLC47A1/SLC6A14	22
MF	GO:0015370	solute:sodium symporter activity	13/761	72/18337	7.20E-06	0.000511919	0.000447904	SLC13A1/SLC12A1/SLC17A3/SLC12A3/SLC4A4/SLC10A6/SLC5A2/SLC13A2/SLC5A5/SLC18A2/SLC10A2/SLC5A8/SLC5A1	13
MF	GO:0042562	hormone binding	14/761	84/18337	8.53E-06	0.00055591	0.000486393	SULT2B1/MLNR/CALCRL/LRP2/ABHD2/AVPR1A/PRLR/MTNR1A/NPR3/AR/THRB/IGF1R/GHR/GALR1	14
MF	GO:0015081	sodium ion transmembrane transporter activity	19/761	146/18337	9.99E-06	0.000601001	0.000525845	SLC13A1/SLC9A4/SLC12A1/SCN2B/SLC17A3/SLC12A3/SLC4A4/SLC10A6/SLC5A2/SLC13A2/SLC5A5/SLC18A2/SLC10A2/SLC9A2/SLC9A3/SCNN1A/SLC5A8/SLC8A3/SLC5A1	19
MF	GO:0005254	chloride channel activity	12/761	74/18337	4.93E-05	0.002700841	0.0023631	GABRG1/CLCN5/CLCNKB/CFTR/SLC26A7/CLIC5/GABRB3/ANO4/CLIC4/ANO5/GABRP/ANO3	12
MF	GO:0005253	anion channel activity	13/761	86/18337	5.18E-05	0.002700841	0.0023631	GABRG1/CLCN5/CLCNKB/CFTR/SLC26A7/CLIC5/GABRB3/ANO4/SLC17A3/CLIC4/ANO5/GABRP/ANO3	13
MF	GO:0015294	solute:cation symporter activity	14/761	99/18337	5.75E-05	0.002810428	0.002458982	SLC13A1/SLC15A2/SLC12A1/SLC17A3/SLC12A3/SLC4A4/SLC10A6/SLC5A2/SLC13A2/SLC5A5/SLC18A2/SLC10A2/SLC5A8/SLC5A1	14
MF	GO:0046873	metal ion transmembrane transporter activity	35/761	425/18337	9.59E-05	0.004410136	0.003858646	SLC13A1/SLC9A4/KCNJ15/SLC12A1/CLDN16/KCNJ1/ATP4B/TRPM3/MCOLN3/SCN2B/NIPAL1/SLC17A3/SLC12A3/SLC4A4/SLC10A6/SLC5A2/KCNIP1/NIPAL4/SLC13A2/SLC5A5/TMEM38A/KCNJ3/SLC18A2/ATP7A/KCNN3/SLC10A2/SLC9A2/SLC9A3/SCNN1A/ITPR2/KCNK17/SLC5A8/LRRC55/SLC8A3/SLC5A1	35
MF	GO:0015373	anion:sodium symporter activity	5/761	14/18337	0.00017788	0.007727889	0.006761513	SLC13A1/SLC12A1/SLC12A3/SLC5A5/SLC18A2	5
MF	GO:0022803	passive transmembrane transporter activity	37/761	478/18337	0.000214502	0.008828434	0.007724434	GJB6/GABRG1/CNGA1/CLCN5/KCNJ15/AQP4/CLCNKB/CFTR/SLC26A7/KCNJ1/TRPM3/CLIC5/MCOLN3/GABRB3/ANO4/AQP2/SCN2B/SLC17A3/AQP5/CLIC4/ANO5/GJB3/PANX2/KCNIP1/TMEM38A/KCNJ3/ATP6V1A/KCNN3/CNGB1/GABRP/SCNN1A/GJA8/ITPR2/KCNK17/SLC5A8/LRRC55/ANO3	37
MF	GO:0005496	steroid binding	13/761	100/18337	0.000248524	0.009717298	0.008502145	SULT2B1/UGT1A1/GRAMD1C/PROM1/PAQR5/NR3C2/ESRRG/PGR/KL/AR/ESRRB/CALB1/CYP3A4	13
MF	GO:0005544	calcium-dependent phospholipid binding	9/761	54/18337	0.000346174	0.012890873	0.011278863	CPNE6/PCLO/ANXA10/CPNE7/SYT10/SYT9/SYT1/ANXA8/SYT5	9
MF	GO:0015267	channel activity	36/761	477/18337	0.000419258	0.014902723	0.01303913	GJB6/GABRG1/CNGA1/CLCN5/KCNJ15/AQP4/CLCNKB/CFTR/SLC26A7/KCNJ1/TRPM3/CLIC5/MCOLN3/GABRB3/ANO4/AQP2/SCN2B/SLC17A3/AQP5/CLIC4/ANO5/GJB3/PANX2/KCNIP1/TMEM38A/KCNJ3/ATP6V1A/KCNN3/CNGB1/GABRP/SCNN1A/GJA8/ITPR2/KCNK17/LRRC55/ANO3	36
MF	GO:0004435	phosphatidylinositol phospholipase C activity	6/761	26/18337	0.000565391	0.019223292	0.01681941	PLCL1/CASR/PLCG2/CHRM1/CHRM3/PLCL2	6
MF	GO:0016813	hydrolase activity, acting on carbon-nitrogen (but not peptide) bonds, in linear amidines	4/761	11/18337	0.000768719	0.025047427	0.021915235	AGMAT/ARG1/PADI3/DDAH1	4
MF	GO:0015297	antiporter activity	11/761	86/18337	0.000839027	0.025926547	0.02268442	SLC9A4/CLCN5/SLC26A4/SLC26A7/SLC22A9/SLC26A3/SLC22A6/SLC9A2/SLC9A3/SLC47A1/SLC8A3	11
MF	GO:0004629	phospholipase C activity	6/761	28/18337	0.000862008	0.025926547	0.02268442	PLCL1/CASR/PLCG2/CHRM1/CHRM3/PLCL2	6
MF	GO:0015106	bicarbonate transmembrane transporter activity	5/761	21/18337	0.001419738	0.041119833	0.035977778	SLC26A4/CFTR/SLC26A7/SLC4A4/SLC26A3	5
MF	GO:0008271	secondary active sulfate transmembrane transporter activity	4/761	13/18337	0.001558465	0.042024828	0.036769603	SLC13A1/SLC26A4/SLC26A7/SLC26A3	4
MF	GO:0031994	insulin-like growth factor I binding	4/761	13/18337	0.001558465	0.042024828	0.036769603	ITGA6/LRP2/IGFBP1/IGF1R	4
MF	GO:0015296	anion:cation symporter activity	5/761	22/18337	0.001775206	0.046273691	0.040487144	SLC13A1/SLC12A1/SLC12A3/SLC5A5/SLC18A2	5
MF	GO:0016903	oxidoreductase activity, acting on the aldehyde or oxo group of donors	7/761	44/18337	0.002068592	0.04884062	0.042733077	OGDHL/FMO5/ALDH1L1/ALDH6A1/ALDH1A2/ALDH3A2/AKR1B10	7
MF	GO:0005372	water transmembrane transporter activity	4/761	14/18337	0.0021107	0.04884062	0.042733077	AQP4/AQP2/AQP5/SLC5A1	4
MF	GO:0005545	1-phosphatidylinositol binding	4/761	14/18337	0.0021107	0.04884062	0.042733077	ZFYVE9/WDFY3/SCIN/FRMPD2	4
MF	GO:0008028	monocarboxylic acid transmembrane transporter activity	9/761	69/18337	0.002123505	0.04884062	0.042733077	SLC22A13/SLC22A9/SLC16A9/SLC10A6/SLC16A7/SLC16A12/SLC27A2/SLC10A2/SLC5A8	9
