# Supplementary material for: Overexpression of DBT suppresses the aggressiveness of renal clear cell carcinoma and correlates with immune infiltration
Source: Front Immunol. 2023 Jun 13;14:1197011. doi: 10.3389/fimmu.2023.1197011 (PMC10293648; doi:10.3389/fimmu.2023.1197011)
Supplement: Supplementary file 1 [file DataSheet_1.zip › Table S3.xls]

Table S3��Detailed results from KEGG
ID	Description	GeneRatio	BgRatio	pvalue	p.adjust	qvalue	geneID	Count
hsa00280	Valine, leucine and isoleucine degradation	13/349	48/8142	6.53E-08	1.91E-05	1.71E-05	OXCT1/ACAA2/PCCA/ACAT1/ACADSB/DBT/HMGCS2/EHHADH/ACADM/ABAT/ALDH6A1/ALDH3A2/MMUT	13
hsa04976	Bile secretion	17/349	89/8142	1.70E-07	2.49E-05	2.23E-05	ADCY5/UGT2A1/AQP4/CFTR/UGT1A1/UGT2A3/SLC22A8/ABCC4/SLC4A4/ATP1B4/SLC10A2/SLC9A3/CYP3A4/ADCY1/UGT1A10/UGT1A9/SLC5A1	17
hsa04971	Gastric acid secretion	14/349	76/8142	3.33E-06	0.000325678	0.000291338	ADCY5/PRKCG/SLC9A4/KCNJ15/CFTR/SLC26A7/KCNJ1/ATP4B/SST/ATP1B4/CHRM3/ITPR2/ADCY1/HRH2	14
hsa00830	Retinol metabolism	12/349	68/8142	2.65E-05	0.001939836	0.001735294	ADH1B/UGT2A1/UGT1A1/CYP2A6/ADH1A/UGT2A3/ALDH1A2/RDH8/CYP3A4/SDR16C5/UGT1A10/UGT1A9	12
hsa00071	Fatty acid degradation	9/349	43/8142	6.82E-05	0.00352895	0.003156847	ADH1B/ACAA2/ADH1A/ACAT1/ACADSB/EHHADH/ACADM/ALDH3A2/ACSL1	9
hsa04080	Neuroactive ligand-receptor interaction	32/349	362/8142	7.23E-05	0.00352895	0.003156847	PRSS3/HCRT/MLNR/GABRG1/CALCRL/VGF/GRM1/TAAR1/GABRB3/AVPR1A/TAC3/PRLR/MTNR1A/AVPR1B/SST/C5/TACR3/PTGER3/THRB/NTSR1/FSHR/CHRM1/CHRM3/GABRP/PNOC/PTGFR/CGA/GHR/HRH2/SSTR1/NMU/GALR1	32
hsa04512	ECM-receptor interaction	13/349	88/8142	8.58E-05	0.003591474	0.003212779	ITGA6/NPNT/ITGA2/FRAS1/FREM2/SV2C/COL4A6/THBS4/ITGA2B/LAMB4/HSPG2/COL4A4/FREM1	13
hsa00053	Ascorbate and aldarate metabolism	7/349	30/8142	0.000216804	0.007940439	0.007103177	UGT2A1/UGT1A1/UGT2A3/KL/ALDH3A2/UGT1A10/UGT1A9	7
hsa04918	Thyroid hormone synthesis	11/349	75/8142	0.000319136	0.009753675	0.00872522	ADCY5/PRKCG/IYD/LRP2/SLC26A4/SERPINA7/SLC5A5/ATP1B4/CGA/ITPR2/ADCY1	11
hsa00640	Propanoate metabolism	7/349	32/8142	0.00033289	0.009753675	0.00872522	PCCA/DBT/EHHADH/ABAT/ALDH6A1/ACSS3/MMUT	7
hsa00040	Pentose and glucuronate interconversions	7/349	34/8142	0.000494163	0.013162703	0.011774791	UGT2A1/UGT1A1/UGT2A3/KL/UGT1A10/UGT1A9/AKR1B10	7
hsa04020	Calcium signaling pathway	22/349	240/8142	0.000604894	0.014769488	0.013212152	PRKCG/KDR/GRM1/MCOLN3/AVPR1A/AVPR1B/TACR3/PTGER3/EGF/PLCG2/NTSR1/ITPKA/PDGFD/CHRM1/CHRM3/NTRK2/PTGFR/ITPR2/ADCY1/HRH2/ERBB4/SLC8A3	22
hsa00982	Drug metabolism - cytochrome P450	10/349	72/8142	0.000921069	0.020739524	0.018552691	ADH1B/FMO5/UGT2A1/UGT1A1/CYP2A6/ADH1A/UGT2A3/CYP3A4/UGT1A10/UGT1A9	10
hsa00650	Butanoate metabolism	6/349	28/8142	0.001003873	0.020739524	0.018552691	OXCT1/ACAT1/HMGCS2/EHHADH/ABAT/L2HGDH	6
hsa00140	Steroid hormone biosynthesis	9/349	61/8142	0.00106175	0.020739524	0.018552691	SULT2B1/UGT2A1/UGT1A1/UGT2A3/CYP17A1/CYP7B1/CYP3A4/UGT1A10/UGT1A9	9
hsa04530	Tight junction	16/349	169/8142	0.002370387	0.043407708	0.038830678	PRKAA2/CFTR/CLDN16/CGN/EPB41L4B/MARVELD2/AMOTL1/OCLN/TUBA3C/RAPGEF2/CLDN19/PPP2R2C/DLG2/CGNL1/PATJ/AMOT	16
