# Supplementary material for: Overexpression of DBT suppresses the aggressiveness of renal clear cell carcinoma and correlates with immune infiltration
Source: Front Immunol. 2023 Jun 13;14:1197011. doi: 10.3389/fimmu.2023.1197011 (PMC10293648; doi:10.3389/fimmu.2023.1197011)
Supplement: Supplementary file 1 [file DataSheet_1.zip › Table S4.xls]

Table S4�� Detailed results of GSEA (Gene Set Enrichment Analysis)
ID	Description	setSize	enrichmentScore	NES	pvalue	p.adjust	qvalues	rank	leading_edge	core_enrichment
KEGG_OLFACTORY_TRANSDUCTION	KEGG_OLFACTORY_TRANSDUCTION	372	-0.607125304	-3.338293521	1.00E-10	1.86E-08	1.33E-08	2230	tags=52%, list=11%, signal=47%	OR4A16/OR1M1/OR51I1/OR1F1/OR56A5/OR56A1/OR10J5/OR52D1/OR51I2/OR10H4/OR2K2/OR5M9/OR10C1/OR7E24/OR6M1/CLCA4/OR2A4/OR51G1/OR11H4/OR2C3/OR5L2/OR2T27/OR4A15/OR13J1/OR5M3/OR2T4/OR4K5/OR5P2/OR5AS1/OR56A4/OR5T2/OR8D4/OR6C76/OR52E4/OR8G5/OR5D18/OR4F5/OR8U1/OR10G8/OR8D2/OR1E1/OR52L1/OR2AT4/OR5M10/OR10H3/OR10V1/OR2M4/OR1J4/OR4N2/OR6C2/OR2T1/OR6B2/OR6N1/OR10A2/OR4E2/CALML6/GUCA1C/OR9G1/OR7A17/OR52N5/OR2M3/OR…
KEGG_COMPLEMENT_AND_COAGULATION_CASCADES	KEGG_COMPLEMENT_AND_COAGULATION_CASCADES	69	0.659056498	2.49678854	1.12E-08	1.04E-06	7.40E-07	1810	tags=30%, list=9%, signal=28%	C8B/C8A/SERPINC1/F13B/F9/KNG1/CPB2/MBL2/SERPIND1/C4BPA/C4BPB/F11/PROC/F7/F5/SERPINA5/C5/C6/C7/VWF/MASP1
KEGG_DRUG_METABOLISM_CYTOCHROME_P450	KEGG_DRUG_METABOLISM_CYTOCHROME_P450	70	0.599479747	2.269269397	7.29E-07	4.52E-05	3.22E-05	1931	tags=34%, list=10%, signal=31%	UGT2B10/ADH1A/CYP2A6/UGT2B4/UGT2B15/ADH4/CYP2A7/UGT2A1/ADH1C/CYP3A4/CYP2B6/UGT2A3/CYP1A2/UGT1A9/ADH1B/UGT1A1/FMO5/AOX1/CYP2C18/FMO1/CYP3A7/FMO2/UGT1A6/ADH6
KEGG_RETINOL_METABOLISM	KEGG_RETINOL_METABOLISM	64	0.610565044	2.290116943	1.08E-06	5.02E-05	3.58E-05	925	tags=30%, list=5%, signal=28%	UGT2B10/ADH1A/CYP2A6/UGT2B4/UGT2B15/ADH4/CYP2A7/UGT2A1/ADH1C/CYP3A4/CYP2B6/RDH16/UGT2A3/CYP1A2/ALDH1A2/UGT1A9/ADH1B/CYP4A11/UGT1A1
KEGG_VALINE_LEUCINE_AND_ISOLEUCINE_DEGRADATION	KEGG_VALINE_LEUCINE_AND_ISOLEUCINE_DEGRADATION	44	0.655359931	2.276385026	5.36E-06	0.000199507	0.000142263	3922	tags=68%, list=20%, signal=55%	OXCT1/ALDH6A1/ACADSB/ACAT1/HMGCS2/ABAT/ACADM/EHHADH/PCCA/DBT/ACAA2/ALDH3A2/MMUT/AOX1/BCKDHB/ALDH1B1/AUH/HIBCH/MCCC1/BCKDHA/DLD/HMGCS1/HADHB/PCCB/ALDH9A1/ACAD8/IVD/HIBADH/MCCC2/HADH
KEGG_METABOLISM_OF_XENOBIOTICS_BY_CYTOCHROME_P450	KEGG_METABOLISM_OF_XENOBIOTICS_BY_CYTOCHROME_P450	68	0.558482799	2.11605968	8.84E-06	0.000274114	0.000195463	1931	tags=28%, list=10%, signal=25%	UGT2B10/ADH1A/UGT2B4/UGT2B15/ADH4/UGT2A1/ADH1C/AKR1C4/CYP3A4/CYP2B6/UGT2A3/CYP1A2/UGT1A9/ADH1B/UGT1A1/CYP2C18/CYP3A7/UGT1A6/ADH6
KEGG_DRUG_METABOLISM_OTHER_ENZYMES	KEGG_DRUG_METABOLISM_OTHER_ENZYMES	51	0.563171044	2.022216036	5.83E-05	0.001548798	0.001104406	925	tags=22%, list=5%, signal=21%	UGT2B10/CYP2A6/UGT2B4/UGT2B15/CYP2A7/UGT2A1/CYP3A4/CES1/UGT2A3/UGT1A9/UGT1A1
KEGG_FATTY_ACID_METABOLISM	KEGG_FATTY_ACID_METABOLISM	42	0.598231535	2.054708083	0.000100321	0.002239695	0.001597066	4340	tags=60%, list=22%, signal=46%	ADH1A/ADH4/ADH1C/ACADSB/ACAT1/ACADM/EHHADH/ADH1B/CYP4A11/ACAA2/ACSL1/ALDH3A2/CPT2/CPT1A/ALDH1B1/ADH6/ACADL/CYP4A22/HADHB/ADH5/ALDH9A1/ACOX1/HADH/ACSL3/HADHA
KEGG_STEROID_HORMONE_BIOSYNTHESIS	KEGG_STEROID_HORMONE_BIOSYNTHESIS	55	0.553960861	2.023351264	0.000108372	0.002239695	0.001597066	1151	tags=27%, list=6%, signal=26%	UGT2B10/UGT2B4/UGT2B15/CYP7A1/UGT2A1/AKR1D1/AKR1C4/HSD17B6/CYP3A4/CYP17A1/UGT2A3/UGT1A9/CYP7B1/UGT1A1/HSD11B2
KEGG_PPAR_SIGNALING_PATHWAY	KEGG_PPAR_SIGNALING_PATHWAY	69	0.513590599	1.945701355	0.000198847	0.003447645	0.002458423	3840	tags=42%, list=20%, signal=34%	APOA5/APOC3/APOA1/APOA2/CYP7A1/SCD5/PCK1/HMGCS2/ACADM/SLC27A2/EHHADH/CYP4A11/UCP1/FABP1/ACSL1/CPT2/CPT1A/PPARA/GK/PDPK1/ACADL/CYP4A22/CD36/ADIPOQ/ACOX2/ILK/ACOX1/SCP2/RXRG
KEGG_ENDOCYTOSIS	KEGG_ENDOCYTOSIS	181	0.403728243	1.760900401	0.000203893	0.003447645	0.002458423	6521	tags=49%, list=33%, signal=33%	KIT/SH3GL2/EGF/ADRB1/DNAJC6/RAB11FIP1/KDR/ERBB4/ASAP2/EPN3/IGF1R/RAB11FIP2/NEDD4L/USP8/WWP1/FLT1/FGFR2/VPS4B/ADRB2/PIP5K1B/EGFR/TRAF6/PIKFYVE/CLTC/ITCH/GIT2/ACAP2/RBSN/CBL/STAM2/PDCD6IP/PDGFRA/AP2B1/AGAP1/RAB11FIP4/DAB2/PLD1/CHMP3/PRKCI/STAM/VPS36/EHD3/PARD6B/HSPA8/DNM3/ARAP2/IQSEC3/PRKCZ/NEDD4/VTA1/EPS15/RABEP1/RAB11FIP5/EEA1/FGFR3/ERBB3/ARRB1/ASAP1/PARD3/PSD3/TFRC/LDLR/CHMP4C/EHD4/SH3GLB1/CHMP5…
KEGG_RIBOSOME	KEGG_RIBOSOME	87	-0.439006172	-1.938805411	0.000449167	0.005890397	0.004200283	9101	tags=97%, list=47%, signal=52%	RPL17/MRPL13/RPL5/RPL10A/RPL36AL/RPL15/RPL7/RPS3A/RPL41/RPS12/RPL26/RPL23A/RPS4X/RPS27A/RPS29/RPL4/RPS23/RPS27L/RPL3/RPL10/RPS27/RPL11/RPL7A/RPS13/RPS6/RPS10/RPS25/UBA52/RPS5/RPS3/RPL10L/RPS15A/RPL6/RPS8/RPL31/RPLP0/RPL23/RPL34/RPL35A/RPL26L1/RPS18/RPL30/RPL27/RPL9/RPL19/RPS4Y1/RPS11/RPL13A/RPS24/RPS26/RPL14/RPS7/RPL37A/RPL32/RPS9/RPSA/RPS28/RPS17/RPS16/RPL18A/RPL39/RPL8/RPL24/RPL12/RPL29/RPS21/R…
KEGG_ADHERENS_JUNCTION	KEGG_ADHERENS_JUNCTION	73	0.488116043	1.854470237	0.000453148	0.005890397	0.004200283	5687	tags=56%, list=29%, signal=40%	CTNNA2/NECTIN3/PTPRB/IGF1R/LMO7/TGFBR2/CDH1/CTNND1/MAPK1/EP300/ERBB2/EGFR/CTNNB1/AFDN/TJP1/YES1/WASL/IQGAP1/FER/WASF2/PTPRM/WASF3/FARP2/SMAD4/PTPRJ/CREBBP/INSR/CTNNA3/SSX2IP/PARD3/CTNNA1/SMAD2/SORBS1/TCF7L2/CDC42/WASF1/RHOA/NLK/VCL/PTPRF/CSNK2A1
KEGG_TYROSINE_METABOLISM	KEGG_TYROSINE_METABOLISM	42	0.569087143	1.954607682	0.000461804	0.005890397	0.004200283	1199	tags=19%, list=6%, signal=18%	ADH1A/TAT/ADH4/ADH1C/TYR/ADH1B/AOX1/DDC
KEGG_PEROXISOME	KEGG_PEROXISOME	78	0.474642956	1.834885852	0.000475032	0.005890397	0.004200283	7256	tags=63%, list=37%, signal=40%	BAAT/AGXT/HAO1/HAO2/SLC27A2/EHHADH/ACSL1/CAT/ABCD3/AGPS/EPHX2/NUDT12/PXMP2/PEX11A/PEX3/PHYH/PEX12/ACOX2/ACOX1/PEX7/HSD17B4/DDO/PEX1/SCP2/PEX19/FAR2/ACSL3/CROT/ACSL4/PXMP4/CRAT/MLYCD/DHRS4/HMGCL/PEX13/FAR1/DAO/PEX5/PECR/ECI2/NOS2/HACL1/PEX11B/PEX2/PIPOX/IDH2/AMACR/PEX10/PEX26
KEGG_PROSTATE_CANCER	KEGG_PROSTATE_CANCER	89	0.455353917	1.795401383	0.000893445	0.0103863	0.00740619	4559	tags=47%, list=23%, signal=36%	KLK3/EGF/AR/IGF1R/PDGFD/BCL2/PIK3CA/PIK3CB/CCND1/SOS2/MAPK1/PIK3CG/FGFR2/EP300/ERBB2/AKT3/EGFR/PDPK1/CTNNB1/BRAF/GSK3B/NRAS/SOS1/PIK3R3/FOXO1/CREB1/CHUK/PDGFRA/KRAS/MTOR/RB1/IGF1/CREBBP/SRD5A2/PDGFC/PIK3R1/CREB3L2/NFKB1/PTEN/CDKN1B/TGFA/HSP90AA1
KEGG_ADIPOCYTOKINE_SIGNALING_PATHWAY	KEGG_ADIPOCYTOKINE_SIGNALING_PATHWAY	67	0.489648143	1.854081771	0.001565902	0.01696322	0.012096014	4997	tags=46%, list=26%, signal=35%	IRS4/PPARGC1A/G6PC/PRKAA2/PCK1/ACSL1/LEPR/SLC2A4/CPT1A/PPARA/AKT3/PTPN11/CD36/CHUK/MTOR/ADIPOQ/PRKAA1/PRKAB2/MAPK8/IRS1/ACACB/RXRG/MAPK10/JAK2/NFKB1/ACSL3/PRKAB1/ACSL4/G6PC2/ADIPOR2/PCK2
KEGG_PRION_DISEASES	KEGG_PRION_DISEASES	35	0.558936858	1.853603486	0.001641602	0.01696322	0.012096014	2082	tags=23%, list=11%, signal=20%	C8B/C8A/C5/C6/C7/MAPK1/PRKACB/EGR1
KEGG_FOCAL_ADHESION	KEGG_FOCAL_ADHESION	199	0.357579277	1.583369661	0.001826968	0.017885052	0.012753348	5449	tags=41%, list=28%, signal=30%	VTN/PAK5/COL2A1/COL4A6/LAMB4/EGF/ITGA6/COL4A4/THBS4/KDR/ARHGAP5/COL11A1/IGF1R/ITGA2/PDGFD/TLN2/BCL2/VAV3/PIK3CA/LAMA1/ITGA9/PAK6/LAMA2/PIK3CB/CCND1/SOS2/ROCK1/ITGB8/TNXB/FLT1/ITGAV/MAPK1/VWF/PIK3CG/FLNB/DOCK1/ERBB2/AKT3/ARHGAP35/EGFR/PDPK1/ITGA4/CTNNB1/BRAF/THBS1/ITGA8/GSK3B/SOS1/PIK3R3/TNN/PDGFRA/ROCK2/DIAPH1/IGF1/ITGB1/RELN/ILK/PDGFC/MAPK8/XIAP/MAPK10/PIK3R1/ITGA1/RAPGEF1/LAMC3/PTEN/MYLK3/PPP1R…
KEGG_ECM_RECEPTOR_INTERACTION	KEGG_ECM_RECEPTOR_INTERACTION	83	0.440924995	1.715429811	0.002665976	0.024793572	0.017679627	4955	tags=41%, list=25%, signal=31%	VTN/COL2A1/COL4A6/SV2C/LAMB4/ITGA6/COL4A4/THBS4/COL11A1/HSPG2/ITGA2/LAMA1/ITGA9/LAMA2/SV2B/ITGB8/TNXB/ITGAV/VWF/ITGA4/THBS1/ITGA8/CD36/TNN/ITGB1/RELN/GP1BA/ITGA1/LAMC3/LAMC1/SDC2/ITGB3/LAMB2/SDC1
KEGG_PROPANOATE_METABOLISM	KEGG_PROPANOATE_METABOLISM	32	0.58716751	1.927263793	0.003285802	0.028599948	0.020393851	5993	tags=75%, list=31%, signal=52%	ALDH6A1/ACAT1/ABAT/ACADM/EHHADH/PCCA/ACSS3/ALDH3A2/MMUT/SUCLA2/ALDH1B1/HIBCH/LDHAL6A/SUCLG2/PCCB/ALDH9A1/ACACB/HADHA/ACSS1/SUCLG1/LDHB/ALDH7A1/MLYCD/ACACA
KEGG_ENDOMETRIAL_CANCER	KEGG_ENDOMETRIAL_CANCER	52	0.496431825	1.783655902	0.00338279	0.028599948	0.020393851	4247	tags=50%, list=22%, signal=39%	CTNNA2/EGF/APC/PIK3CA/CDH1/PIK3CB/CCND1/SOS2/MAPK1/PIK3CG/ERBB2/AKT3/EGFR/PDPK1/CTNNB1/BRAF/GSK3B/NRAS/SOS1/PIK3R3/FOXO3/KRAS/ILK/CTNNA3/PIK3R1/PTEN
KEGG_NEUROTROPHIN_SIGNALING_PATHWAY	KEGG_NEUROTROPHIN_SIGNALING_PATHWAY	126	0.382209251	1.592918291	0.003959585	0.031243364	0.022278799	7147	tags=52%, list=37%, signal=33%	IRS4/PLCG2/RPS6KA6/NTRK2/BCL2/PIK3CA/KIDINS220/GAB1/PIK3CB/SOS2/BDNF/MAPK1/PIK3CG/AKT3/RPS6KA2/PDPK1/TRAF6/PTPN11/FRS2/BRAF/MAP3K1/GSK3B/NRAS/SOS1/PIK3R3/NTRK3/SORT1/FOXO3/KRAS/PSEN1/PRDM4/MAPK8/RPS6KA3/MAP3K5/IRS1/RPS6KA5/MAPK10/PIK3R1/CAMK2D/MAPK14/RAPGEF1/NFKB1/NGFR/IRAK3/CAMK2A/MAP2K5/MAPK13/YWHAB/CDC42/RHOA/MAP3K3/CALM1/SH2B3/CAMK4/CRK/RAP1B/MAPK9/RAP1A/CRKL/YWHAQ/ABL1/MAP2K1/IRAK4/YWHAE/IRA…
KEGG_PENTOSE_AND_GLUCURONATE_INTERCONVERSIONS	KEGG_PENTOSE_AND_GLUCURONATE_INTERCONVERSIONS	28	0.574199664	1.82974196	0.004077974	0.031243364	0.022278799	1237	tags=29%, list=6%, signal=27%	UGT2B10/UGT2B4/UGT2B15/UGT2A1/UGT2A3/UGT1A9/UGT1A1/XYLB
KEGG_GLYCOLYSIS_GLUCONEOGENESIS	KEGG_GLYCOLYSIS_GLUCONEOGENESIS	61	0.444949686	1.660134186	0.004335463	0.031243364	0.022278799	7006	tags=57%, list=36%, signal=37%	ADH1A/ADH4/ADH1C/G6PC/PCK1/ADH1B/ALDH3A2/ALDH1B1/DLAT/PKLR/PFKM/ADH6/DLD/LDHAL6A/PGM2/ADH5/PGK1/ALDH9A1/PGAM1/PGAM4/BPGM/ACSS1/PGM1/G6PC2/PCK2/LDHB/ALDH7A1/FBP1/PDHA1/PDHB/ALDOB/ENO3/ENO1/PFKP/ALDH2
KEGG_TYPE_II_DIABETES_MELLITUS	KEGG_TYPE_II_DIABETES_MELLITUS	47	0.470076451	1.665847064	0.004367352	0.031243364	0.022278799	3984	tags=49%, list=20%, signal=39%	IRS4/SLC2A2/SLC2A4/PIK3CA/CACNA1D/PIK3CB/PRKCE/MAFA/MAPK1/PKLR/PIK3CG/CACNA1G/PIK3R3/MTOR/ADIPOQ/SOCS4/INSR/MAPK8/PDX1/IRS1/PRKCZ/MAPK10/PIK3R1
KEGG_ASCORBATE_AND_ALDARATE_METABOLISM	KEGG_ASCORBATE_AND_ALDARATE_METABOLISM	25	0.587471264	1.829616584	0.004744805	0.032686431	0.023307812	1806	tags=40%, list=9%, signal=36%	UGT2B10/UGT2B4/UGT2B15/UGT2A1/UGT2A3/UGT1A9/UGT1A1/ALDH3A2/ALDH1B1/UGT1A6
KEGG_PORPHYRIN_AND_CHLOROPHYLL_METABOLISM	KEGG_PORPHYRIN_AND_CHLOROPHYLL_METABOLISM	41	0.513814532	1.76354793	0.005068765	0.033671083	0.02400994	4709	tags=46%, list=24%, signal=35%	UGT2B10/UGT2B4/UGT2B15/UGT2A1/UGT2A3/UGT1A9/UGT1A1/FECH/UGT1A6/UGT2B7/COX15/ALAS1/EARS2/EPRS1/ALAD/UGT2B11/UGT1A4/UGT2B17/COX10
KEGG_REGULATION_OF_ACTIN_CYTOSKELETON	KEGG_REGULATION_OF_ACTIN_CYTOSKELETON	212	0.335619725	1.496819517	0.006762802	0.043375214	0.030929694	7258	tags=50%, list=37%, signal=31%	FGF9/PAK5/CHRM1/CHRM3/EGF/SCIN/IQGAP2/ITGA6/FGF16/CYFIP2/ITGA2/ARHGEF12/PDGFD/RDX/VAV3/APC/PIK3CA/ITGA9/PAK6/PIK3CB/SOS2/ROCK1/GNG12/ITGB8/ITGAV/MYH10/MAPK1/FGF12/PIK3CG/FGFR2/DOCK1/ARHGAP35/PIP5K1B/EGFR/PFN3/PIKFYVE/ITGA4/BRAF/ITGA8/NCKAP1/NRAS/SOS1/PIK3R3/WASL/DIAPH2/IQGAP1/CFL2/PDGFRA/ROCK2/WASF2/KRAS/FGF11/DIAPH1/ITGB1/MYH14/PDGFC/EZR/CYFIP1/GNA13/PIP4K2C/PIK3R1/ITGA1/ABI2/FGF10/MYLK3/PPP1R12…
KEGG_TGF_BETA_SIGNALING_PATHWAY	KEGG_TGF_BETA_SIGNALING_PATHWAY	85	0.414836176	1.620453215	0.007041265	0.043655841	0.031129802	7618	tags=61%, list=39%, signal=37%	BMPR1B/LEFTY2/THBS4/ZFYVE9/BMP5/TGFBR2/SMAD9/ROCK1/GDF6/RBL2/BMPR2/MAPK1/EP300/ACVR1C/TGFB2/ACVR2B/THBS1/ACVR2A/SMAD1/ROCK2/SMAD5/SMAD4/BMP4/ZFYVE16/CREBBP/GDF7/ID4/PPP2R1B/SP1/FST/PPP2CB/BMP6/BMPR1A/SMAD2/TFDP1/BMP7/ACVR1/RBL1/RHOA/SMURF2/BMP8B/TGFBR1/SKP1/RPS6KB1/SMAD6/CDKN2B/SMURF1/BMP2/SMAD7/ACVRL1/PITX2/SMAD3
KEGG_STARCH_AND_SUCROSE_METABOLISM	KEGG_STARCH_AND_SUCROSE_METABOLISM	51	0.448849675	1.61171463	0.007822273	0.046933641	0.033467112	925	tags=20%, list=5%, signal=19%	UGT2B10/UGT2B4/UGT2B15/UGT2A1/G6PC/MGAM/UGT2A3/UGT1A9/AGL/UGT1A1
KEGG_PRIMARY_BILE_ACID_BIOSYNTHESIS	KEGG_PRIMARY_BILE_ACID_BIOSYNTHESIS	16	0.654824905	1.829695766	0.008079556	0.04696242	0.033487634	1316	tags=38%, list=7%, signal=35%	BAAT/CYP7A1/AKR1D1/AKR1C4/CYP7B1/CYP39A1
KEGG_CYSTEINE_AND_METHIONINE_METABOLISM	KEGG_CYSTEINE_AND_METHIONINE_METABOLISM	34	0.507282992	1.670834724	0.009024096	0.04963911	0.035396309	4106	tags=41%, list=21%, signal=33%	TAT/CDO1/AHCYL2/AMD1/CTH/LDHAL6A/BHMT/GOT1/TRDMT1/MAT2B/AHCYL1/MAT2A/MTAP/MTR
KEGG_CITRATE_CYCLE_TCA_CYCLE	KEGG_CITRATE_CYCLE_TCA_CYCLE	30	0.519572417	1.6828897	0.009073816	0.04963911	0.035396309	7838	tags=83%, list=40%, signal=50%	PCK1/OGDHL/ACO2/IDH3A/SUCLA2/DLAT/DLD/DLST/SUCLG2/SDHC/ACLY/OGDH/ACO1/SDHD/CS/SUCLG1/PCK2/PDHA1/PDHB/PC/FH/SDHB/IDH2/MDH1/SDHA
KEGG_RENAL_CELL_CARCINOMA	KEGG_RENAL_CELL_CARCINOMA	70	0.417041977	1.578669838	0.009526622	0.049717342	0.035452094	7795	tags=63%, list=40%, signal=38%	PAK5/ARNT2/PIK3CA/GAB1/PAK6/PIK3CB/SOS2/MAPK1/PIK3CG/EP300/AKT3/TGFB2/PTPN11/EPAS1/ETS1/BRAF/NRAS/SOS1/PIK3R3/KRAS/CREBBP/EGLN1/PIK3R1/ARNT/RAPGEF1/TGFA/VHL/PAK2/CDC42/HIF1A/CUL2/ARAF/CRK/RAP1B/RAP1A/FH/CRKL/PAK1/VEGFD/MAP2K1/FLCN/PDGFB/MET/RAF1
KEGG_PROXIMAL_TUBULE_BICARBONATE_RECLAMATION	KEGG_PROXIMAL_TUBULE_BICARBONATE_RECLAMATION	23	0.566364133	1.734804131	0.009622711	0.049717342	0.035452094	5539	tags=65%, list=28%, signal=47%	SLC38A3/PCK1/SLC4A4/ATP1B4/SLC9A3/CA4/GLUD2/ATP1A1/GLS2/CA2/AQP1/ATP1A2/GLUD1/PCK2/GLS
KEGG_VASOPRESSIN_REGULATED_WATER_REABSORPTION	KEGG_VASOPRESSIN_REGULATED_WATER_REABSORPTION	44	0.486833912	1.691011876	0.010979509	0.055194286	0.039357556	6505	tags=61%, list=33%, signal=41%	AQP2/AQP4/DYNC2H1/ADCY9/DYNC1LI2/PRKACB/CREB1/DYNLL2/DYNC1H1/DCTN1/CREB3L2/DYNC1I2/PRKX/VAMP2/NSF/ADCY6/CREB5/DCTN6/RAB5A/DCTN4/RAB5C/DCTN5/ADCY3/RAB11A/DYNC2LI1/DYNC1I1/RAB5B
KEGG_PATHWAYS_IN_CANCER	KEGG_PATHWAYS_IN_CANCER	325	0.29740895	1.396445988	0.011634249	0.056946586	0.040607073	6585	tags=42%, list=34%, signal=29%	CTNNA2/FGF9/KIT/KLK3/COL4A6/PLCG2/LAMB4/EGF/ARNT2/KITLG/ITGA6/COL4A4/FGF16/AR/IGF1R/ITGA2/BCL2/TGFBR2/APPL1/PTCH1/APC/MECOM/PIK3CA/CDH1/LAMA1/LAMA2/PIK3CB/CCND1/SOS2/ZBTB16/MITF/ITGAV/JAK1/FZD5/MAPK1/FGF12/HHIP/WNT11/PIK3CG/NCOA4/FGFR2/EP300/ERBB2/AKT3/TGFB2/EGFR/TRAF6/EPAS1/RARB/WNT2B/CTNNB1/ETS1/BRAF/RUNX1T1/PIAS1/GSK3B/NRAS/SOS1/PIK3R3/FOXO1/MSH3/CHUK/CBL/RALBP1/FZD1/PDGFRA/KRAS/MTOR/FGF11/RB1…
KEGG_ARGININE_AND_PROLINE_METABOLISM	KEGG_ARGININE_AND_PROLINE_METABOLISM	54	0.446982832	1.624710495	0.014578701	0.068506734	0.048850303	6393	tags=52%, list=33%, signal=35%	OTC/ARG1/CPS1/AGMAT/CKMT2/GATM/ALDH3A2/GLUD2/ALDH1B1/AMD1/GLS2/GOT1/CKMT1A/ALDH9A1/MAOB/CKMT1B/GLUD1/OAT/PRODH/ALDH7A1/GLS/NOS1/DAO/ODC1/GOT2/LAP3/NOS2/P4HA1
KEGG_INSULIN_SIGNALING_PATHWAY	KEGG_INSULIN_SIGNALING_PATHWAY	137	0.347715458	1.466603416	0.014732631	0.068506734	0.048850303	6974	tags=49%, list=36%, signal=32%	IRS4/PPARGC1A/G6PC/PRKAA2/PCK1/SLC2A4/PIK3CA/GYS2/PIK3CB/SOS2/MAPK1/PKLR/PIK3CG/PRKAR2A/AKT3/PRKACB/PDPK1/BRAF/PRKAR1A/GSK3B/NRAS/PHKB/SOS1/PIK3R3/FOXO1/CBL/PDE3B/KRAS/MTOR/PRKAA1/PRKAB2/PRKCI/SOCS4/INSR/MAPK8/IRS1/PRKCZ/ACACB/MAPK10/PIK3R1/RAPGEF1/PRKX/LIPE/PRKAB1/PPP1R3D/EXOC7/G6PC2/EIF4E/PCK2/SORBS1/PDE3A/TSC1/PPP1CB/PTPRF/PHKA1/FBP1/CALM1/ACACA/ARAF/CRK/MAPK9/SOCS2/CRKL/PRKAG2/RPS6KB1/MAP2K1/…
KEGG_RENIN_ANGIOTENSIN_SYSTEM	KEGG_RENIN_ANGIOTENSIN_SYSTEM	17	0.590944508	1.67380002	0.016103584	0.073055284	0.052093751	4170	tags=65%, list=21%, signal=51%	ACE2/ENPEP/CMA1/AGTR1/CPA3/AGTR2/MME/NLN/CTSG/LNPEP/ANPEP
KEGG_GLYCEROLIPID_METABOLISM	KEGG_GLYCEROLIPID_METABOLISM	48	0.447457613	1.589310636	0.01737051	0.076926546	0.054854243	4670	tags=42%, list=24%, signal=32%	CEL/DGKI/PNLIP/GPAT3/PLPP3/ALDH3A2/ALDH1B1/GK/LIPC/GPAM/PNPLA3/MBOAT2/DGKE/ALDH9A1/LCLAT1/PLPP1/DGKH/DGKB/LPL/MBOAT1
KEGG_VIBRIO_CHOLERAE_INFECTION	KEGG_VIBRIO_CHOLERAE_INFECTION	54	0.43751526	1.590297397	0.019404687	0.08134287	0.058003405	2412	tags=28%, list=12%, signal=24%	CFTR/ATP6V0A4/ATP6V1B1/ATP6V0D2/PLCG2/ATP6V1C2/ATP6V1A/MUC2/ATP6V1G3/SLC12A2/ADCY9/TJP2/PRKACB/ATP6V1C1/TJP1
KEGG_LYSINE_DEGRADATION	KEGG_LYSINE_DEGRADATION	44	0.4697535	1.631683268	0.01959874	0.08134287	0.058003405	5839	tags=57%, list=30%, signal=40%	ACAT1/OGDHL/EHHADH/ALDH3A2/ASH1L/ALDH1B1/BBOX1/SETD7/AASS/TMLHE/AASDH/DLST/SETD2/SETDB2/NSD1/ALDH9A1/OGDH/AASDHPPT/HADH/HADHA/KMT5B/NSD3/ALDH7A1/SETMAR/SUV39H2
KEGG_ALDOSTERONE_REGULATED_SODIUM_REABSORPTION	KEGG_ALDOSTERONE_REGULATED_SODIUM_REABSORPTION	42	0.464744895	1.596229949	0.019679727	0.08134287	0.058003405	4104	tags=50%, list=21%, signal=40%	IRS4/KCNJ1/NR3C2/SCNN1A/ATP1B4/HSD11B2/NEDD4L/PIK3CA/PIK3CB/MAPK1/PIK3CG/ATP1A1/PDPK1/PIK3R3/KRAS/IGF1/INSR/IRS1/SGK1/PIK3R1/ATP1A2
KEGG_SYSTEMIC_LUPUS_ERYTHEMATOSUS	KEGG_SYSTEMIC_LUPUS_ERYTHEMATOSUS	131	0.347716807	1.452188221	0.021450574	0.086734928	0.061848336	2253	tags=15%, list=12%, signal=13%	C8B/C8A/H2BW2/H4C6/H4C3/H4C4/H4C2/C5/H3C1/H2AC21/C6/H2AC13/C7/H4C5/H2BC10/H3C6/H2BC4/RO60/H4C12
KEGG_PANCREATIC_CANCER	KEGG_PANCREATIC_CANCER	70	0.390417023	1.477883792	0.024924873	0.096724035	0.068971298	7209	tags=56%, list=37%, signal=35%	EGF/TGFBR2/PIK3CA/PIK3CB/CCND1/JAK1/MAPK1/PIK3CG/ERBB2/AKT3/TGFB2/EGFR/BRAF/PIK3R3/CHUK/RALBP1/KRAS/RB1/PLD1/SMAD4/MAPK8/MAPK10/PIK3R1/NFKB1/TGFA/RALB/SMAD2/CDC42/STAT3/CDK6/BRCA2/ARAF/MAPK9/TGFBR1/RALA/VEGFD/MAP2K1/ARHGEF6/STAT1
KEGG_ERBB_SIGNALING_PATHWAY	KEGG_ERBB_SIGNALING_PATHWAY	87	0.376246305	1.473518284	0.024961041	0.096724035	0.068971298	6954	tags=56%, list=36%, signal=36%	PAK5/PLCG2/EGF/ERBB4/NRG1/PIK3CA/GAB1/PAK6/PIK3CB/SOS2/MAPK1/PIK3CG/ERBB2/AKT3/EGFR/BRAF/BTC/GSK3B/NRAS/SOS1/PIK3R3/CBL/KRAS/MTOR/NRG3/NRG2/MAPK8/MAPK10/PIK3R1/CAMK2D/MAP2K4/STAT5B/ERBB3/CDKN1B/PRKCA/TGFA/CAMK2A/NRG4/PAK2/NCK1/PTK2/ARAF/CRK/MAPK9/CRKL/PAK1/ABL1/RPS6KB1/MAP2K1
KEGG_GLYCINE_SERINE_AND_THREONINE_METABOLISM	KEGG_GLYCINE_SERINE_AND_THREONINE_METABOLISM	31	0.481308596	1.567077295	0.027166092	0.100357465	0.071562199	3401	tags=39%, list=17%, signal=32%	AGXT/GNMT/CHDH/GATM/DMGDH/AGXT2/DLD/CTH/BHMT/SHMT1/ALAS1/MAOB
KEGG_ABC_TRANSPORTERS	KEGG_ABC_TRANSPORTERS	44	0.450217295	1.563824486	0.027429498	0.100357465	0.071562199	3911	tags=34%, list=20%, signal=27%	ABCB11/CFTR/ABCG8/ABCC12/ABCC4/ABCA8/ABCB1/ABCD3/ABCG2/ABCA4/ABCB7/ABCB10/ABCB5/ABCC11/ABCG5
KEGG_TASTE_TRANSDUCTION	KEGG_TASTE_TRANSDUCTION	51	-0.394202044	-1.537118085	0.027877009	0.100357465	0.071562199	1875	tags=22%, list=10%, signal=20%	TAS2R7/TAS1R3/TAS1R2/GNB3/GRM4/TAS2R42/TAS2R39/SCNN1B/TAS2R16/SCNN1G/CACNA1B
KEGG_SMALL_CELL_LUNG_CANCER	KEGG_SMALL_CELL_LUNG_CANCER	84	0.369129891	1.440983377	0.028056926	0.100357465	0.071562199	4484	tags=37%, list=23%, signal=29%	COL4A6/LAMB4/ITGA6/COL4A4/ITGA2/BCL2/PIK3CA/LAMA1/LAMA2/PIK3CB/CCND1/ITGAV/PIK3CG/AKT3/TRAF6/RARB/PIAS1/PIK3R3/CHUK/APAF1/RB1/ITGB1/RXRG/XIAP/PIK3R1/LAMC3/NFKB1/PTEN/BIRC2/CDKN1B/LAMC1
KEGG_PYRUVATE_METABOLISM	KEGG_PYRUVATE_METABOLISM	40	0.454566974	1.546773376	0.029320685	0.102899008	0.073374505	7663	tags=65%, list=39%, signal=40%	ACAT1/PCK1/LDHD/ALDH3A2/ALDH1B1/DLAT/PKLR/ACOT12/DLD/LDHAL6A/ALDH9A1/ACACB/ACSS1/PCK2/LDHB/ALDH7A1/GLO1/GRHPR/ACACA/PDHA1/PDHB/PC/ME1/ALDH2/ME2/MDH1
KEGG_TIGHT_JUNCTION	KEGG_TIGHT_JUNCTION	131	0.338329672	1.41298423	0.03470437	0.119537275	0.085238804	6849	tags=54%, list=35%, signal=35%	CTNNA2/CLDN19/CLDN16/CLDN8/OCLN/MYH2/PATJ/MPP5/MAGI3/CGN/AMOTL1/ASH1L/PRKCE/MPDZ/MAGI1/TJP2/MYH10/MYH4/AKT3/CTNNB1/CLDN10/AFDN/TJP1/NRAS/YES1/MYH1/KRAS/EPB41L2/PRKCI/MYH14/CRB3/CTNNA3/PARD6B/PRKCZ/SPTAN1/CLDN2/GNAI1/PTEN/PRKCH/CLDN17/CLDN20/CLDN4/PRKCA/PPP2R1B/CASK/PARD3/PPP2CB/JAM2/CTNNA1/TJP3/PPP2R2A/CDC42/MRAS/EPB41L1/RHOA/GNAI3/CSNK2A1/EXOC4/EPB41L3/JAM3/PRKCQ/CLDN7/MYH15/MAGI2/RRAS2/EXOC3/MY…
KEGG_TAURINE_AND_HYPOTAURINE_METABOLISM	KEGG_TAURINE_AND_HYPOTAURINE_METABOLISM	10	0.647506604	1.582526169	0.036506454	0.123458191	0.088034703	355	tags=30%, list=2%, signal=29%	BAAT/GGT6/CDO1
KEGG_CYTOKINE_CYTOKINE_RECEPTOR_INTERACTION	KEGG_CYTOKINE_CYTOKINE_RECEPTOR_INTERACTION	262	-0.240795227	-1.252675883	0.041870293	0.137080405	0.097748336	2393	tags=23%, list=12%, signal=21%	GH1/IFNA16/CD27/CXCR3/TNFRSF12A/IFNG/LEP/IL19/IL20RA/CCL5/XCL2/IFNA4/IL25/CCL7/IFNA6/IL13/CCL19/CD70/XCL1/IL4/IL2/IL22/TNFRSF13B/INHBE/CXCL8/IFNB1/LTB/PRL/HGF/CSF2/LIF/CRLF2/CXCL3/IL22RA2/PF4/IL3/TNFRSF17/CXCL13/CXCL2/PPBP/TNFSF14/EPO/AMH/CCL26/CXCL1/TNFRSF18/IFNA10/IFNL1/CCL20/IFNL3/CCL25/IL6/IL1R2/CCL1/IFNA2/IFNL2/IL20RB/IFNE/CSF3/IFNA7/GH2
KEGG_NEUROACTIVE_LIGAND_RECEPTOR_INTERACTION	KEGG_NEUROACTIVE_LIGAND_RECEPTOR_INTERACTION	271	0.291748377	1.343411878	0.042008511	0.137080405	0.097748336	2776	tags=24%, list=14%, signal=21%	CCKAR/GRIA2/GABRA3/GABRA2/CHRM1/MTNR1A/TAAR1/PRLR/AVPR1B/TACR3/GABRB3/GRIK1/GABRG1/MLNR/HTR1E/PTGER3/GRM1/PRSS1/HTR5A/CHRM3/HRH2/UTS2R/ADRB1/THRB/GALR1/GHR/FSHR/PTGFR/NTSR1/AVPR1A/LHCGR/GABRP/CHRNB4/SSTR1/CALCRL/EDNRB/TACR1/NMBR/LEPR/GRIK3/GLRA2/CYSLTR2/GRIA4/APLNR/AGTR1/VIPR1/CHRNA6/GABBR2/GRM7/GRIK5/ADRB2/HTR1D/GABRB1/HTR7/GABRA4/CYSLTR1/GRIA3/F2RL1/BRS3/CSH1/AGTR2/PLG/HCRTR2/GHSR
KEGG_FOLATE_BIOSYNTHESIS	KEGG_FOLATE_BIOSYNTHESIS	11	-0.602110352	-1.644286002	0.046014046	0.147562286	0.105222683	132	tags=27%, list=1%, signal=27%	ALPI/ALPP/ALPG
KEGG_UBIQUITIN_MEDIATED_PROTEOLYSIS	KEGG_UBIQUITIN_MEDIATED_PROTEOLYSIS	133	0.327605773	1.373102608	0.048843188	0.153980219	0.109799137	10961	tags=77%, list=56%, signal=34%	UBE2U/NEDD4L/HERC1/HERC3/UBE4A/PRKN/CUL5/KLHL13/WWP1/BIRC6/RCHY1/UBE4B/HUWE1/KLHL9/FBXW11/TRAF6/ANAPC1/MAP3K1/PIAS1/ITCH/CBL/CUL3/TRIP12/BTRC/UBE2QL1/HERC2/UBE3A/UBR5/DDB1/WWP2/TRIM32/UBE3C/NEDD4/XIAP/CUL4B/UBE2Q2/BIRC2/UBE2G1/TRIM37/CDC23/CDC27/DET1/UBE2W/FBXW8/MID1/CUL4A/VHL/UBE3B/BRCA1/UBE2D3/SMURF2/UBE2K/UBA3/CUL2/ERCC8/SKP1/UBE2J1/CDC26/SMURF1/UBA2/UBA1/RHOBTB2/ANAPC13/MDM2/PIAS2/UBE2H/UBE2E…
KEGG_NON_SMALL_CELL_LUNG_CANCER	KEGG_NON_SMALL_CELL_LUNG_CANCER	54	0.401157442	1.458142593	0.049731183	0.154166667	0.109932088	4517	tags=44%, list=23%, signal=34%	PLCG2/EGF/PIK3CA/PIK3CB/CCND1/SOS2/MAPK1/PIK3CG/ERBB2/AKT3/EGFR/PDPK1/RARB/BRAF/NRAS/SOS1/PIK3R3/FOXO3/KRAS/RB1/RXRG/PIK3R1/PRKCA/TGFA
